# Supplementary material for: Shrimp Shapes a Nitrite Tolerance Trait via Regulating Autophagy and Apoptosis
Source: Int J Mol Sci. 2025 Feb 14;26(4):1641. doi: 10.3390/ijms26041641 (PMC11855798; doi:10.3390/ijms26041641)
Supplement: Supplementary file 1 [file ijms-26-01641-s001.zip]

Archive with 2 entries (2 files):
- ijms-3444979-supplementary/Supplementary Figs.pdf
- ijms-3444979-supplementary/Supplementary table.xlsx
