# Supplementary material for: Shrimp Shapes a Nitrite Tolerance Trait via Regulating Autophagy and Apoptosis
Source: Int J Mol Sci. 2025 Feb 14;26(4):1641. doi: 10.3390/ijms26041641 (PMC11855798; doi:10.3390/ijms26041641)
Supplement: Supplementary file 1 [file ijms-26-01641-s001.zip › ijms-3444979-supplementary/Supplementary table.xlsx]

## Sheet: Table S1
Table S1. Primer sequences used in this paper.
Primers	Sequence（5’ → 3’）
RT-qPCR
Actin-R	TGAAGATCCTGACGGAGCGT
Actin-F	GAACCTCTCGTTGCCGATG
P53-F	GTGATCCAAATTTGGCTGAGC
P53-R	TGCAGCACTTAATGTCCAGG
CASP3-F	GGTGGACAAAGGCGTGAGTA
CASP3-R	GTTCTTGAGGTTCTCGGCCA
Bax-F	GGTGGAATCACAAGAGAGCGA
Bax-R	TGTTCTCCACGGTGTCTCAC
BCL-2-F	CCTTGCTTGACACAGTCGGA
BCL-2-R	CAGACAAGGTCGTGAGGTGG
Beclin1-F	CTGTCTGAGGTGGAGGCTGA
Beclin1-R	ATGTGGAAGGTGGTGTTGAA
BNIP3-F	CACAGCAGGCTCTGCTTCCA
BNIP3-R	CTTCGGGCACGACAGTGGAC
mTOR-F	GCAGGTTCTCCCAGCAACTC
mTOR-R	AGGTGGACACGGGATACCAG
ATG5-F	CCCCAGACCCTTACTACCT
ATG5-R	TCCAACCACATTTCAGCAT
Atg12 -F	GAGAAGGAGAAAACTGCGAC
Atg12 -R	CTACCCAACCTACTGGCTTC
LC3-F	AGATGTAGAGCAGATACGAGAG
LC3-R	TCATTGACCAAACACCTCCTG
PCNA-F	ATTGCCTTCTGGGGAGTTC
PCNA-R	AGGGGTGTTGCTTTTGTGA
4E-BP-F	CCAGCCACAAAGCATTCCTC
4E-BP-R	TAGGTTCTTGGGTGGGCTCT
HIF-F	CCACAGGAGGCAGTGAAACC
HIF-R	TCGACAGGTCAGGGTCCATC

## Sheet: Table S2
Table S2. Overview database of RNA-Seq from hemocytes and hepatopancreas shrimp
Name	Tissue	Raw reads	Clean reads	Error rate（%）	Q20（%）	Q30（%）	GC content（%）
X_SC_1	Hemocytes	43035806	42654640	0.0121	98.63	95.81	51.1
X_SC_2	Hemocytes	44419988	43982294	0.0121	98.66	95.89	50.73
X_SC_3	Hemocytes	43541840	43100134	0.0121	98.64	95.85	50.06
X_TC_1	Hemocytes	48441450	48020684	0.0121	98.68	95.92	50.38
X_TC_2	Hemocytes	45297202	44911426	0.0119	98.75	96.16	51.03
X_TC_3	Hemocytes	45484870	45078746	0.0119	98.74	96.16	50.86
X_SN_1	Hemocytes	43035922	42632020	0.0121	98.67	95.94	51.49
X_SN_2	Hemocytes	43510856	43079138	0.0121	98.63	95.79	51
X_SN_3	Hemocytes	43103002	42715780	0.012	98.72	96.07	51.42
X_TN_1	Hemocytes	42665600	42286276	0.012	98.71	96.06	49.72
X_TN_2	Hemocytes	41935102	41570490	0.012	98.71	96.02	51.46
X_TN_3	Hemocytes	40547216	40192046	0.012	98.68	95.97	50.88
G_SC_1	Hepatopancreas	42670890	42301754	0.0119	98.78	96.12	50.28
G_SC_3	Hepatopancreas	41498010	41158996	0.0119	98.8	96.27	49.66
G_SC_2	Hepatopancreas	42770810	42395662	0.0119	98.76	96.14	53.26
G_TC_1	Hepatopancreas	44856726	44497326	0.0119	98.79	96.25	51.49
G_TC_2	Hepatopancreas	48072750	47659456	0.0118	98.82	96.31	51.4
G_TC_3	Hepatopancreas	44233560	43565342	0.0125	98.32	95.14	50.17
G_SN_1	Hepatopancreas	45602320	45152208	0.012	98.71	95.98	52.01
G_SN_2	Hepatopancreas	43569742	43165308	0.0121	98.68	95.8	51.24
G_SN_3	Hepatopancreas	44668552	44271436	0.012	98.74	96.09	49.1
G_TN_1	Hepatopancreas	44566166	44216298	0.0119	98.8	96.23	51.7
G_TN_2	Hepatopancreas	43344236	43030668	0.0118	98.83	96.31	49.86
G_TN_3	Hepatopancreas	45386344	45097214	0.0117	98.92	96.58	50.22

## Sheet: Table S3
Table S3.DEGs in hemocytes responded to nitrite stress in tolerant family.
Gene_id	TN	TC	FC(TN/TC)	Log2FC(TN/TC)	Pvalue	Gene description	GO_id	KO_id	Pathway_id
LOC113800419	167.613	236.057	0.643	-0.636086	0.0344678	-	GO:003024	------	------
LOC113801298	1.34667	4.77333	0.255	-1.97354	0.0111914	-	GO:0018298;GO:004847	K02295	map04710
LOC113802418	0.133333	0.396667	0.3	-1.73814	0.0474581	-	------	------	------
LOC113803142	8.82667	15.9067	0.515	-0.956558	0.00022726	-	GO:0006839;GO:0016021;GO:003196	K13577	map04964
LOC113803193	1.79	4.69667	0.349	-1.51819	0.000200472	-	------	K09208	------
LOC113805031	8.74	1.05667	8.589	3.10241	0.0129537	-	GO:0005975;GO:0005576;GO:0004568;GO:0008061;GO:000455	K01183	map00520
LOC113807157	0	1.95333	0.01	-6.65243	0.000312882	-	GO:0006749;GO:0016740;GO:0004364;GO:0004602;GO:001649	K13299	map04146;map00480;map05204;map00982;map00980
LOC113808785	2993.83	5765.53	0.465	-1.10438	0.00290328	-	------	------	------
LOC113813697	1.12	0.3	3.496	1.80573	0.00319726	-	GO:0006471;GO:0006302;GO:0005634;GO:0016021;GO:000395	K10798	map04212;map04210;map03410
LOC113816180	1.26667	0.526667	2.308	1.20647	0.0408325	-	GO:0016021;GO:003311	K20366	------
LOC113825180	57.1333	0.596667	87.055	6.44385	1.69181e-06	-	GO:0006412;GO:0005840;GO:000373	K02883	map03010;map05171
LOC113799907	0.34	0.91	0.359	-1.47844	0.0445811	glycine receptor subunit alpha-2-like	GO:0016021;GO:0005886;GO:0005230;GO:000488	K05194;K05195;K05193	map04080
LOC113799911	7.56667	17.55	0.391	-1.35533	3.12009e-07	uncharacterized LOC113799911, transcript variant X1	GO:000716	K24478	------
LOC113799911	15.73	28.4867	0.498	-1.00616	0.00478751	uncharacterized LOC113799911, transcript variant X3	GO:000716	K24478	------
LOC113799918	1.04	2.69667	0.356	-1.4891	0.00125652	Krueppel-like factor 9	GO:001602	K09208	------
LOC113799939	371.037	542.277	0.633	-0.66059	0.000557713	leukocyte elastase inhibitor-like	GO:0005615;GO:000486	------	------
LOC113799940	1.74667	3.47333	0.461	-1.11674	0.0124744	protein HEXIM2-like	GO:0000122;GO:0045736;GO:0005737;GO:0005634;GO:0005654;GO:0097322;GO:0004861;GO:001706	K15189	------
LOC113799945	0.606667	0	273.597	8.09591	0.00239713	transmembrane and coiled-coil domains protein 1-like, transcript variant X1	GO:001602	------	------
LOC113799956	1.37333	0	516.053	9.01137	0.000331238	E3 ubiquitin-protein ligase CBL-B-B-like, transcript variant X3	GO:0007166;GO:0023051;GO:0005737;GO:0047690;GO:0005509;GO:0004842;GO:000178	K04707	map05205;map05200;map04012;map04910;map04120;map04144;map05100;map05220
LOC113799962	9.20667	14.6333	0.569	-0.813705	0.0231329	putative glutamate synthase [NADPH]	GO:0097054;GO:0006541;GO:0015930;GO:0050660;GO:0051538;GO:0016639;GO:0016040;GO:0010181;GO:0005506;GO:004687	K00264	map00250;map00910
LOC113799971	0.73	0	49.945	5.64227	0.0225773	ultraviolet-B receptor UVR8-like, transcript variant X1	GO:001602	------	------
LOC113800028	1.81333	0.99	1.704	0.769258	0.00600529	dentin sialophosphoprotein-like	------	------	------
LOC113800097	763.547	1174.16	0.611	-0.710699	0.0018131	60S ribosomal protein L4-A-like, transcript variant X1	GO:0006412;GO:0005840;GO:000373	K02930	map03010;map05171
LOC113800099	44.1633	22.01	1.898	0.924559	0.0292777	26S proteasome non-ATPase regulatory subunit 14, transcript variant X1	GO:0000502;GO:0070122;GO:0008237;GO:006157	K03030	map03050;map05169;map05012;map05010;map05016;map05017;map05014;map05022;map05020
LOC113800107	1587.58	804.823	1.837	0.877006	0.00419352	uncharacterized LOC113800107, transcript variant X1	------	------	------
LOC113800107	421.59	176.917	2.235	1.16018	0.0109325	uncharacterized LOC113800107, transcript variant X2	------	------	------
LOC113800107	3.25	0.766667	4.083	2.02967	0.0264142	uncharacterized LOC113800107, transcript variant X4	------	------	------
LOC113800108	2468.8	1223.64	1.87	0.902738	0.0483488	uncharacterized LOC113800108	------	------	------
LOC113800149	8.10333	4.28667	1.779	0.831381	0.000872549	elongation factor G, mitochondrial-like	GO:0070125;GO:0005739;GO:0003746;GO:0003924;GO:000552	K02355	------
LOC113800184	12.08	4.44667	2.592	1.37389	5.30032e-05	phenoloxidase-activating factor 3-like	GO:0004252;GO:000438	K01344	map04610
LOC113800197	0.0166667	0.943333	0.013	-6.2378	0.000330235	type I iodothyronine deiodinase-like	GO:0042446;GO:0016020;GO:0016021;GO:000480	K01562;K17904;K07754	map04919
LOC113800223	116.263	201.08	0.54	-0.888848	2.80935e-06	glycogen phosphorylase-like	GO:0005977;GO:0102250;GO:0008184;GO:0030170;GO:010249	K00688	map04910;map04922;map00500;map04217;map04931
LOC113800234	0.97	0.293333	3.164	1.66187	0.0392005	caspase-1-like, transcript variant X2	GO:000419	K20009	map04215;map04214
LOC113800237	0	0.34	0.01	-6.71008	0.0303741	ABC transporter F family member 4-like, transcript variant X1	GO:000419	K20009	map04215;map04214
LOC113800237	1.39	0.01	100.97	6.65778	0.00446154	ABC transporter F family member 4-like, transcript variant X4	GO:000419	K20009	map04215;map04214
LOC113800256	36.89	53.2867	0.641	-0.640602	0.00322323	uncharacterized LOC113800256, transcript variant X1	------	------	------
LOC113800274	38.5233	16.6267	2.139	1.09668	1.98942e-05	high mobility group protein DSP1-like	GO:0005634;GO:0005694;GO:000367	K10802	map03410;map04217;map04613;map04140
LOC113800278	43.5433	78.4667	0.504	-0.987553	0.000281232	uncharacterized LOC113800278, transcript variant X3	------	------	------
LOC113800278	31.24	49.6233	0.577	-0.792606	0.00481721	uncharacterized LOC113800278, transcript variant X4	------	------	------
LOC113800366	1.58667	4.05667	0.364	-1.45665	0.0173954	serine protease inhibitor 88Ea-like	GO:0016021;GO:0005615;GO:000486	------	------
LOC113800402	1.22	2.31667	0.48	-1.0596	0.00557692	DNA repair protein REV1-like	GO:0042276;GO:0005634;GO:0016021;GO:0016779;GO:000368	K03515	map03460
LOC113800430	2.38	0	120.901	6.91768	0.0198763	ATP-binding cassette sub-family A member 3-like, transcript variant X2	GO:0016021;GO:0042626;GO:0005272;GO:000552	K05643	map02010
LOC113800437	405.947	184.847	2.097	1.0686	0.0101282	acyl-CoA-binding protein-like	GO:000006	K08762	map03320
LOC113800439	7.62333	11.3367	0.632	-0.66224	0.013119	uncharacterized LOC113800439, transcript variant X1	------	------	------
LOC113800439	2.07333	0	206.552	7.69036	0.00520852	uncharacterized LOC113800439, transcript variant X2	------	------	------
LOC113800440	1.09667	0	92.641	6.53358	0.0426825	mevalonyl-coenzyme A hydratase sidH-like, transcript variant X2	GO:000382	------	------
LOC113800445	3293.41	4888.17	0.633	-0.660855	0.0285971	60S ribosomal protein L37a-like	GO:0006412;GO:0005840;GO:0003735;GO:004687	K02921	map03010;map05171
LOC113800547	2.28333	1.13667	1.853	0.889949	0.0491125	epidermal retinol dehydrogenase 2-like, transcript variant X2	GO:0016021;GO:001649	K15734	map00830;map01240
LOC113800547	0.31	0	97.383	6.6056	0.0397626	epidermal retinol dehydrogenase 2-like, transcript variant X4	GO:0016021;GO:001649	K15734	map00830;map01240
LOC113800551	2.86333	0.863333	2.995	1.58248	0.0347032	uncharacterized LOC113800551	GO:003555	------	------
LOC113800556	5.14667	13.76	0.33	-1.59809	0.00353111	uncharacterized LOC113800556, transcript variant X1	GO:001602	------	------
LOC113800562	14.0367	35.0267	0.366	-1.44898	5.08263e-07	ornithine decarboxylase antizyme 1-like, transcript variant X3	GO:000807	K16548	------
LOC113800564	1.16667	0.356667	3.249	1.70013	0.0347429	D-3-phosphoglycerate dehydrogenase-like	GO:0006564;GO:0051287;GO:000461	K00058	map00270;map00260
LOC113800566	0.47	0.00666667	88.357	6.46528	0.00850228	sodium/hydrogen exchanger 9B2-like, transcript variant X1	GO:0016021;GO:001529	K23994	------
LOC113800569	0.493333	0	96.073	6.58605	0.00092354	SPRY domain-containing protein 3-like, transcript variant X2	------	------	------
LOC113800624	115.137	52.1	2.184	1.12708	0.0145385	protein C19orf12 homolog, transcript variant X1	GO:0005829;GO:0016021;GO:0005783;GO:0005739;GO:003196	K23168	------
LOC113800624	9.97333	3.92333	2.395	1.26004	0.0245972	protein C19orf12 homolog, transcript variant X2	GO:0005829;GO:0016021;GO:0005783;GO:000573	K23168	------
LOC113800660	0	1.91	0.007	-7.16264	1.36579e-05	uncharacterized LOC113800660	GO:0016567;GO:0005737;GO:0016740;GO:0046872;GO:000372	K15712	------
LOC113800661	13.7533	4.01	3.146	1.65329	6.16604e-05	uncharacterized LOC113800661	GO:0016567;GO:0005737;GO:0016740;GO:0046872;GO:000372	K15712	------
LOC113800666	2.67667	6.92	0.383	-1.38503	0.0232239	acidic mammalian chitinase-like, transcript variant X3	GO:0005975;GO:0004568;GO:0008061;GO:000455	K01183	map00520
LOC113800716	2.87667	1.4	1.926	0.945368	0.0307883	glucose-6-phosphatase-like	GO:0006094;GO:0005789;GO:0016021;GO:000434	K01084	map04922;map04920;map04973;map00052;map04068;map00010;map00500;map04910;map04151;map04152;map04931
LOC113800717	0.0766667	0.486667	0.134	-2.89593	0.0211851	uncharacterized LOC113800717	GO:001630	K12230	map04662;map04151
LOC113800742	2.55	4.14	0.58	-0.784806	0.0294544	chitotriosidase-1-like	GO:0005975;GO:0008061;GO:000455	K01183	map00520
LOC113800760	4.27667	7.80333	0.522	-0.936917	0.021869	uncharacterized LOC113800760	GO:001602	------	------
LOC113800779	65.6	28.9233	2.244	1.16604	0.0156132	transcription factor AP-1-like	GO:0006357;GO:0005634;GO:0003700;GO:000367	K04448	map05140;map04137;map05142;map04657;map05211;map05167;map04926;map04659;map04658;map04010;map04013;map04012;map05210;map04210;map05203;map04310;map04214;map04933;map05135;map05161;map04921;map04620;map04621;map05131;map05130;map04624;map04625;map05171;map05170;map04530;map05030;map05031;map05207;map04662;map05133;map04660;map05200;map05321;map05323;map05132;map04668;map05208;map04024;map05418;map…
LOC113800792	44.62	21.8867	1.906	0.930737	0.000814691	platelet-derived growth factor receptor alpha-like, transcript variant X2	GO:0016021;GO:0004713;GO:0005524;GO:000467	K05096	map04510;map05202;map04015;map04014;map05323;map04010;map04020;map04151;map04066
LOC113800806	24.8133	37.5267	0.634	-0.658055	0.0474582	uncharacterized LOC113800806	------	K03098	------
LOC113800810	12.5733	4.80333	2.446	1.29044	1.17173e-05	solute carrier family 23 member 1-like, transcript variant X2	GO:0016021;GO:002285	K14611	map04977
LOC113800836	1.63333	0.26	5.692	2.50885	0.0337827	vesicular glutamate transporter 1-like, transcript variant X2	GO:0016021;GO:002285	K12301;K08193	map04142
LOC113800859	952.44	1750.03	0.495	-1.0131	0.000126013	innexin inx2-like	GO:0006811;GO:0005886;GO:0016021;GO:000592	K22037	------
LOC113800860	1578.75	3097.09	0.464	-1.10683	0.000212484	innexin inx3-like	GO:0006811;GO:0005886;GO:0016021;GO:000592	K22037	------
LOC113800864	726.9	1191.95	0.56	-0.836464	0.000128604	innexin inx3-like	GO:0006811;GO:0005886;GO:0016021;GO:000592	K22037	------
LOC113800912	0.186667	0	81.325	6.34563	0.00624686	dedicator of cytokinesis protein 7-like, transcript variant X3	GO:0007264;GO:000508	K21852	------
LOC113800915	6.51	3.49333	1.734	0.79397	0.00522114	uncharacterized LOC113800915	GO:0015031;GO:0005643;GO:001705	K14311	map03013;map05014
LOC113800937	3.02	0.906667	3.209	1.68217	0.0141455	DNA-binding protein SMUBP-2-like	GO:0004386;GO:0008270;GO:0005524;GO:000367	K19036	------
LOC113800946	1.50333	0.656667	2.098	1.06883	0.00188305	DNA polymerase alpha catalytic subunit-like	------	K02320	map03030
LOC113800967	0.756667	2.71	0.251	-1.99484	0.00342831	uncharacterized LOC113800967, transcript variant X1	------	------	------
LOC113801014	0.12	1.59667	0.061	-4.04147	0.0315489	triosephosphate isomerase-like	GO:0006096;GO:0006094;GO:000480	K01803	map00010;map00051;map00562
LOC113801042	1.58667	2.33	0.624	-0.680485	0.0387486	uncharacterized LOC113801042, transcript variant X2	------	------	------
LOC113801050	73.2967	104.96	0.64	-0.644725	0.00179765	guanine nucleotide-binding protein subunit beta-5-like, transcript variant X1	GO:0007165;GO:000440	K04539	map05167;map04726;map05163;map05034;map05200;map04014;map04728;map04151;map04713;map04371;map04926;map04727;map05170;map04062;map04724;map04723;map04725;map05032
LOC113801050	4.24	16.0767	0.237	-2.07457	3.01486e-07	guanine nucleotide-binding protein subunit beta-5-like, transcript variant X2	GO:0007165;GO:000440	K04539	map05167;map04726;map05163;map05034;map05200;map04014;map04728;map04151;map04713;map04371;map04926;map04727;map05170;map04062;map04724;map04723;map04725;map05032
LOC113801063	5.61	10.1667	0.504	-0.987562	0.00565173	uncharacterized LOC113801063, transcript variant X1	------	------	------
LOC113801063	5.44667	0	2183.67	11.0925	0.00452336	uncharacterized LOC113801063, transcript variant X2	------	------	------
LOC113801067	122.347	70.3	1.63	0.704535	0.00103621	V-type proton ATPase catalytic subunit A-like	GO:0033180;GO:0046961;GO:0005524;GO:004693	K02145	map05323;map00190;map04966;map05120;map05165;map04145;map04150;map04721;map05110
LOC113801069	15.4067	9.52667	1.509	0.593125	0.00944086	bifunctional 3'-phosphoadenosine 5'-phosphosulfate synthase-like, transcript variant X4	GO:0000103;GO:0004781;GO:0004020;GO:000552	K13811	map00450;map00261;map00230;map00920
LOC113801151	12.1233	19.8767	0.568	-0.816699	0.0443405	KICSTOR complex protein kaptin-like	GO:0007015;GO:0015629;GO:000377	K23295	------
LOC113801149	59.8267	8.04	7.027	2.81284	6.04112e-17	probable E3 ubiquitin-protein ligase RNF144A, transcript variant X1	GO:0016021;GO:0046872;GO:000484	K11975	------
LOC113801169	0	2.37333	0.001	-10.2933	0.00842635	hormone receptor 4-like, transcript variant X1	GO:0005634;GO:0003700;GO:0043565;GO:000827	K09185	------
LOC113801166	5.76667	0.733333	8.698	3.12065	0.0287483	glutathione S-transferase Mu 1-like	GO:0006749;GO:000436	K00799	map05207;map00480;map05204;map00983;map00982;map00980;map05200;map05208;map05418;map05225;map04212;map01524
LOC113801171	1.75667	3.26	0.507	-0.980356	0.0158358	Hermansky-Pudlak syndrome 1 protein homolog, transcript variant X2	GO:001619	K20193	------
LOC113801173	1667.91	2686.39	0.588	-0.765648	0.00885914	60S ribosomal protein L28-like	GO:0006412;GO:0005840;GO:000373	K02903	map03010;map05171
LOC113801199	0.5	0.0333333	15.27	3.93259	0.00900681	uncharacterized LOC113801199	GO:001602	K15259	------
LOC113801222	0.226667	0	66.998	6.06604	0.00306203	thiamine transporter 1-like, transcript variant X1	GO:0055085;GO:0016021;GO:0005886;GO:009048	K14610	map04977
LOC113801237	1.24333	4.42667	0.273	-1.87291	0.00101566	charged multivesicular body protein 2b-A-like, transcript variant X1	GO:000703	K12192	map04144;map04217;map05022;map05014
LOC113801267	6.59667	1.85	3.407	1.7683	0.00729139	dnaJ homolog subfamily C member 16-like	GO:0016021;GO:0016020;GO:001649	K09536	------
LOC113801272	0.2	0	96.359	6.59035	0.0324809	serine/threonine-protein kinase Warts-like, transcript variant X2	GO:0035329;GO:0000278;GO:0004674;GO:0004698;GO:000552	K08791	map04214;map04392;map04390;map04391
LOC113801275	26.3467	15.7633	1.589	0.667734	0.00461857	alanine--tRNA ligase, cytoplasmic-like, transcript variant X1	GO:0006419;GO:0006749;GO:0005737;GO:0004813;GO:0000049;GO:0008270;GO:0003746;GO:0003743;GO:0005524;GO:000552	K01872	map00970
LOC113801287	23.45	51.6533	0.417	-1.26143	2.44895e-05	DNA damage-inducible transcript 4-like protein, transcript variant X2	------	------	------
LOC113801632	0	0.563333	0.008	-7.04326	0.0159346	cholinesterase 2-like, transcript variant X3	GO:005268	------	------
LOC113801802	0.0466667	0.466667	0.086	-3.53503	0.0356906	solute carrier family 46 member 3-like, transcript variant X2	GO:0016021;GO:002285	K20840	------
LOC113801818	315.88	24.57	12.497	3.64351	1.63471e-05	uncharacterized LOC113801818	GO:0005576;GO:003041	K23636	------
LOC113801828	896.333	428.813	1.969	0.97734	0.000784848	uncharacterized LOC113801828, transcript variant X2	GO:0005576;GO:003041	K23636	------
LOC113801883	95.07	56.8633	1.55	0.631931	0.000867355	uncharacterized LOC113801883, transcript variant X1	GO:001602	------	------
LOC113801894	57.6867	98.77	0.538	-0.893583	4.79204e-06	serine/threonine-protein kinase RIO3-like, transcript variant X1	GO:0030490;GO:0030688;GO:0005829;GO:0106311;GO:0106310;GO:0004674;GO:0005524;GO:004687	K08872	------
LOC113801958	0	6.94	0.005	-7.51815	2.51637e-05	guanine nucleotide-binding protein G(o) subunit alpha-like, transcript variant X9	GO:0007188;GO:0007186;GO:0005834;GO:0031683;GO:0003924;GO:0019001;GO:0001664;GO:000552	K04534	map05142;map04726;map05145;map04015;map04730;map04728;map04725;map04921;map04713;map04916;map04361;map04926;map04727;map05170;map05034;map04724;map04723;map04915;map05032;map05163
LOC113801959	3.57667	0	577.329	9.17325	0.000230728	gastric triacylglycerol lipase-like	GO:0006629;GO:0016042;GO:001678	K01052	map04979;map04142;map00100
LOC113801960	0.1	0	94.013	6.55478	0.0375815	uncharacterized LOC113801960, transcript variant X46	------	------	------
LOC113801967	5.99333	1.84667	3.208	1.6817	0.0307807	protein LZIC-like	GO:000801	------	------
LOC113801968	13.7233	8.06333	1.619	0.694815	0.0491768	28S ribosomal protein S27, mitochondrial-like	GO:0006260;GO:0006275;GO:0005840;GO:0030337;GO:000367	K17406	------
LOC113801970	6.59333	0.726667	8.457	3.08021	0.0279483	proliferating cell nuclear antigen-like	GO:0006275;GO:0006260;GO:0005840;GO:0005634;GO:0030337;GO:000367	K04802	map04110;map05161;map03430;map03420;map03410;map03030;map04530
LOC113802009	173.027	80.1067	2.065	1.04598	0.00110163	translocon-associated protein subunit alpha-like	GO:0016021;GO:000578	K13249	map04141
LOC113802071	2.17667	0.59	3.538	1.82294	0.0217877	cilia- and flagella-associated protein 251-like, transcript variant X2	------	------	------
LOC113802078	4.88	9.26333	0.482	-1.05384	0.000763476	transducin beta-like protein 2, transcript variant X1	GO:0004527;GO:000367	K14570	map03008
LOC113802095	0	0.7	0.006	-7.28665	0.0185327	facilitated trehalose transporter Tret1-like	GO:0016021;GO:002285	K14258	------
LOC113802101	9.67667	14.6333	0.625	-0.678993	0.0352947	uncharacterized LOC113802101	GO:0036297;GO:004324	K10894	map03460
LOC113802110	133.87	60.2533	2.104	1.07324	7.57501e-05	dolichyl-diphosphooligosaccharide--protein glycosyltransferase subunit 1-like	GO:0006486;GO:0016021;GO:0008250;GO:001674	K12666	map00510;map00513;map04141
LOC113802107	18.3533	31.1233	0.552	-0.858511	0.000194038	polyubiquitin 8-like	------	------	------
LOC113802126	1584.84	2291.28	0.656	-0.607898	0.0383706	60S ribosomal protein L27-like, transcript variant X2	GO:0006412;GO:0016021;GO:0005840;GO:000373	K02901	map03010;map05171
LOC113802143	1.59667	2.61333	0.556	-0.846068	0.0439634	uncharacterized LOC113802143	GO:0006915;GO:0061400;GO:0005634;GO:000370	------	------
LOC113802172	2192.76	3335.3	0.626	-0.676664	0.00359303	uncharacterized LOC113802172, transcript variant X1	------	------	------
LOC113802174	2229.5	3569.1	0.599	-0.740047	0.013079	uncharacterized LOC113802174	------	------	------
LOC113802179	9728.11	14942.6	0.63	-0.665995	0.0423751	late cornified envelope-like proline-rich protein 1	GO:0016787;GO:0003724;GO:0003725;GO:000552	------	------
LOC113802181	4.20667	0.543333	7.799	2.96323	0.0400761	sulfotransferase 1 family member D1-like	GO:000814	K01016;K01025	map00140
LOC113802196	29.6267	52.03	0.519	-0.947291	0.000747828	uncharacterized LOC113802196, transcript variant X1	GO:0005737;GO:000588	K23471	map05135
LOC113802200	0.116667	2.88333	0.036	-4.79656	0.00744134	ATP-dependent RNA helicase A-like, transcript variant X1	GO:0016787;GO:0003724;GO:0003725;GO:000552	K13184	------
LOC113802200	16.87	6.34333	2.61	1.38402	0.0107496	ATP-dependent RNA helicase A-like, transcript variant X2	GO:0016787;GO:0003724;GO:0003725;GO:000552	K13184	------
LOC113802204	0.0333333	0.183333	0.177	-2.49488	0.0494001	mucin-4-like	GO:001602	------	------
LOC113802220	6242.33	9794.31	0.594	-0.750922	0.000867421	elongation factor 1-alpha 2-like	GO:0005737;GO:0003746;GO:0003924;GO:000552	K03231	map05140;map05134;map03013
LOC113802235	8.67333	4.13667	1.988	0.991094	0.0289766	NAD-dependent protein deacylase sirtuin-5, mitochondrial-like	GO:0036049;GO:0061698;GO:0036047;GO:0005829;GO:0005739;GO:0005634;GO:0061697;GO:0034979;GO:0016740;GO:0008270;GO:0070403;GO:0000035;GO:0036054;GO:0036055;GO:001675	K11415	map00760
LOC113802246	20.1267	8.95	2.048	1.03434	0.000271186	sodium-dependent phosphate transport protein 2B-like	GO:0044341;GO:0016021;GO:000543	K14683	map04928;map04978
LOC113802248	19.5033	5.8	3.058	1.61278	0.00022732	sodium-dependent phosphate transport protein 2B-like	GO:0044341;GO:0016021;GO:000543	K14683	map04928;map04978
LOC113802273	2.26667	3.62	0.592	-0.755937	0.0259143	transmembrane protein 192-like, transcript variant X3	GO:0016021;GO:000577	------	------
LOC113802295	2082.81	532.597	3.839	1.94088	0.00095638	lysozyme C-like	GO:0019835;GO:0050830;GO:0008152;GO:0050829;GO:0005576;GO:000379	K13915	map04970
LOC113802356	3.92667	1.51667	2.475	1.30771	0.0182078	high-affinity choline transporter 1-like, transcript variant X1	GO:0016021;GO:002285	K14387	map04725;map05231
LOC113802356	5.86333	2.58333	2.202	1.13895	0.0143364	high-affinity choline transporter 1-like, transcript variant X2	GO:0016021;GO:002285	K14387	map04725;map05231
LOC113802357	83.1567	131.713	0.588	-0.766746	0.018971	ras-related C3 botulinum toxin substrate 1-like, transcript variant X5	GO:0031115;GO:0038007;GO:1902463;GO:0001764;GO:0061643;GO:0008045;GO:0045138;GO:0007254;GO:0030950;GO:0048846;GO:1905815;GO:0046688;GO:0008078;GO:0043652;GO:0007264;GO:0007015;GO:0032228;GO:0033563;GO:0001932;GO:0009898;GO:0005737;GO:0043005;GO:0005525;GO:0003924;GO:001990	K04392	map05167;map04650;map05210;map05211;map05212;map04015;map04014;map04010;map04013;map05169;map04932;map04370;map04510;map04071;map05203;map04310;map05163;map04810;map04933;map05135;map04620;map05131;map05130;map05014;map05132;map04380;map04530;map04722;map04666;map05170;map04664;map04662;map05200;map05208;map04024;map04361;map04360;map05416;map05417;map04062;map05415;map04145;map05418;map04972;map…
LOC113802359	3.43667	1.02667	3.1	1.63217	0.0497789	protein MIS12 homolog	GO:0000278;GO:0051301;GO:0005634;GO:000077	K11543	------
LOC113802360	0.443333	0	166.765	7.38167	0.00879357	regulator of telomere elongation helicase 1 homolog, transcript variant X2	GO:0006310;GO:0010569;GO:0006281;GO:0006260;GO:0000723;GO:0005634;GO:0016818;GO:0051539;GO:0003677;GO:0003678;GO:0046872;GO:000552	K11136	------
LOC113802379	0.213333	0	139.971	7.12898	0.0148917	thyroid adenoma-associated protein homolog, transcript variant X4	------	K24169	------
LOC113802404	1.71333	0.526667	2.923	1.54752	0.0329412	rap guanine nucleotide exchange factor 2-like, transcript variant X1	------	K08018	map04015;map04530;map04010
LOC113802431	32.33	56.7633	0.526	-0.927403	1.26318e-07	DNA ligase 1-like, transcript variant X1	GO:0051301;GO:004687	------	------
LOC113802431	10.7833	20.0533	0.5	-1.0009	3.60688e-11	DNA ligase 1-like, transcript variant X2	GO:0051301;GO:004687	------	------
LOC113802431	8.84333	12.4467	0.662	-0.594973	0.00094665	DNA ligase 1-like, transcript variant X4	GO:0051301;GO:004687	------	------
LOC113802439	0.486667	0.0333333	15.492	3.95346	0.0408764	uncharacterized LOC113802439	GO:0043410;GO:0043195;GO:003029	------	------
LOC113802448	0.993333	0.423333	2.216	1.14797	0.0275274	zinc finger CCHC domain-containing protein 8 homolog, transcript variant X10	------	K13128	------
LOC113802452	1.78	0.49	3.419	1.77373	0.000301221	ribosome-releasing factor 2, mitochondrial-like, transcript variant X3	GO:0032790;GO:0006412;GO:0032543;GO:0005739;GO:0003924;GO:0003746;GO:000552	K02355	------
LOC113802482	2.78667	1.47333	1.776	0.828485	0.00375403	clustered mitochondria protein homolog	GO:0048312;GO:0005737;GO:000374	K03255	------
LOC113802496	2058.68	589.34	3.364	1.75038	5.67279e-07	phenoloxidase-activating factor 2-like	GO:000425	------	------
LOC113802523	0	0.303333	0.008	-7.03429	0.0163578	ATP-dependent RNA helicase DHX8-like	GO:0008380;GO:0006397;GO:0005634;GO:0016787;GO:0003724;GO:0003676;GO:000552	K12818	map03040
LOC113802614	0.653333	3.83333	0.159	-2.65425	0.00348921	uncharacterized LOC113802614	------	K01464	map00240;map00983;map00770;map00410
LOC113802639	2.14667	0.216667	9.109	3.18725	0.0160775	kinesin-like protein Klp68D	GO:0007018;GO:0005874;GO:0008017;GO:1990939;GO:000552	K10395	------
LOC113802666	9.88333	3.59667	2.682	1.42332	0.00674459	putative neutral sphingomyelinase, transcript variant X1	GO:0016021;GO:000476	K12351	map00600;map04071
LOC113802729	27.04	13.2833	1.925	0.945164	1.40772e-05	tyrosine--tRNA ligase, cytoplasmic-like, transcript variant X2	GO:0006437;GO:0004831;GO:0000049;GO:000552	K01866	map00970
LOC113802820	16.4967	9.60667	1.622	0.698173	0.0193805	inverted formin-2-like	GO:0030036;GO:0003779;GO:003126	K23958	------
LOC113802825	1.05	0.176667	5.446	2.44521	0.000545542	glutamine--fructose-6-phosphate aminotransferase [isomerizing] 2-like, transcript variant X3	------	K00820	map00250;map00520;map05415;map04931
LOC113802830	14.6133	7.43	1.789	0.839009	0.0391612	inverted formin-2-like	GO:0030036;GO:0003779;GO:003126	K23958	------
LOC113802837	3.36333	18.5733	0.163	-2.6199	3.40934e-05	ninjurin-2-like, transcript variant X9	------	------	------
LOC113802843	49.54	68.4967	0.659	-0.602369	0.0298431	bcl-2-like protein 1	GO:0006915;GO:004298	K04570	map05166;map04137;map05162;map04115;map05212;map04014;map05168;map04210;map04215;map05145;map05222;map05012;map04621;map05131;map05014;map05225;map05170;map05220;map04140;map05202;map05200;map05417;map04064;map04151;map04630;map01521;map05022;map01524
LOC113802844	1.58333	0.773333	1.951	0.964127	0.0337684	polycomb protein suz12-A-like, transcript variant X3	GO:004687	K11463	------
LOC113802865	827.07	1598.58	0.485	-1.04298	3.44646e-07	treponemal membrane protein B-like	------	------	------
LOC113802901	6.12	10.99	0.51	-0.970121	0.0228671	uncharacterized LOC113802901	GO:001602	------	------
LOC113802921	25.9667	37.4333	0.64	-0.644808	0.00209963	clathrin light chain-like, transcript variant X4	GO:0006886;GO:0016192;GO:0030130;GO:0030132;GO:000519	K04645;K04644	map04961;map05016;map04144;map05100;map04142;map04721
LOC113802953	3.40333	9.12	0.33	-1.60112	0.0014186	disco-interacting protein 2-like, transcript variant X1	------	K24909	------
LOC113802953	2.48	4.37333	0.512	-0.965943	0.0110255	disco-interacting protein 2-like, transcript variant X4	------	K24909	------
LOC113802990	4.05667	0.523333	7.974	2.99535	0.0285257	inactive hydroxysteroid dehydrogenase-like protein 1	GO:0016021;GO:001649	K10251	map00140;map01040;map00062
LOC113803020	1.05667	2.57	0.398	-1.33049	0.0477409	transforming growth factor beta regulator 1-like, transcript variant X2	GO:000563	------	------
LOC113803025	0.553333	0.0866667	6.041	2.59477	0.00910497	serine protease nudel-like	GO:0016020;GO:0004252;GO:000504	------	------
LOC113803050	0.0633333	2.40333	0.025	-5.32588	6.27503e-05	uncharacterized LOC113803050	GO:0007050;GO:0005634;GO:0004860;GO:000486	K06624	map04110;map05215;map05165;map05162;map05202;map05206;map05200;map05169;map04068;map05220;map04151;map01522;map05203;map04934;map05226;map04012;map04933;map04066;map05222
LOC113803078	206.187	293.027	0.644	-0.633981	0.00501855	protein tramtrack, alpha isoform-like	GO:0030154;GO:0006357;GO:0005634;GO:0043565;GO:0003700;GO:000098	------	------
LOC113803085	7.07667	11.2833	0.571	-0.808301	0.016743	uncharacterized LOC113803085	GO:001602	------	------
LOC113803172	1.12667	3.83667	0.272	-1.87884	0.0303119	CDP-diacylglycerol--inositol 3-phosphatidyltransferase-like	GO:0008654;GO:0016021;GO:000388	K00999	map00564;map04070;map00562
LOC113803221	0.51	0	340.128	8.40993	1.68756e-08	E3 ubiquitin-protein ligase HECW2-like	GO:0006511;GO:0004842;GO:0061630;GO:001687	K12168	------
LOC113803227	0.49	1.81333	0.252	-1.98728	0.00515807	sodium- and chloride-dependent GABA transporter 2-like	GO:0016021;GO:001529	------	------
LOC113803254	2.97333	4.50333	0.612	-0.708456	0.0116992	zinc finger and BTB domain-containing protein 7B-like, transcript variant X10	------	------	------
LOC113803289	10.8267	16.11	0.626	-0.676086	0.00730647	small integral membrane protein 14-like, transcript variant X3	GO:001602	------	------
LOC113803297	5.87667	17.9733	0.301	-1.73304	0.0190752	uncharacterized LOC113803297, transcript variant X8	------	------	------
LOC113803298	6.31	21.5333	0.284	-1.81766	0.00658338	uncharacterized LOC113803298, transcript variant X1	------	------	------
LOC113803298	0.65	3.38	0.199	-2.32572	0.0234721	uncharacterized LOC113803298, transcript variant X3	------	------	------
LOC113803298	0.0633333	1.87333	0.032	-4.96887	0.00220499	uncharacterized LOC113803298, transcript variant X4	------	------	------
LOC113803313	0.65	0.166667	3.723	1.89655	0.00335235	filamin-A-like	------	K04437	map05205;map04510;map04010;map05132
LOC113803330	1.51667	0.113333	13.935	3.80059	0.0215523	trafficking protein particle complex subunit 4-like, transcript variant X3	GO:0006888;GO:0005794;GO:0005783;GO:003000	K20303	------
LOC113803333	11.7167	5.38333	2.113	1.07902	0.00970774	isocitrate dehydrogenase [NAD] subunit beta, mitochondrial-like, transcript variant X2	------	K00030	map00020
LOC113803340	0.323333	0	285.227	8.15597	0.00218666	myocardin-related transcription factor B-like, transcript variant X4	GO:001602	K22525	------
LOC113803354	306.79	180.547	1.6	0.677666	9.85289e-05	CD63 antigen-like	GO:001602	K06497	map05205;map04142
LOC113803362	0.683333	0.11	5.408	2.43505	0.0448935	microphthalmia-associated transcription factor-like	GO:004698	K09455	map04137;map05202;map05200;map05218;map04380;map04916
LOC113803451	4.08667	7.42	0.51	-0.970142	0.0210861	calcium uptake protein 1 homolog, mitochondrial-like, transcript variant X3	GO:0006851;GO:0016021;GO:000550	K22827	------
LOC113803453	17.64	33.36	0.48	-1.05834	0.00964505	GTPase-activating protein skywalker-like	GO:0031410;GO:0016020;GO:004520	K21841	------
LOC113803463	1.28667	7.86333	0.167	-2.5853	0.00157076	N-acetylated-alpha-linked acidic dipeptidase 2-like	GO:0016021;GO:000823	K01301	------
LOC113803465	5.94333	12.1	0.447	-1.16208	0.00622712	surface protein-like	------	------	------
LOC113803474	0.463333	0	163.448	7.35269	0.000333889	protein singed-like, transcript variant X1	GO:0007015;GO:0016477;GO:0005737;GO:0005856;GO:0030674;GO:005101	K23551	map05206
LOC113803611	1.23333	0.46	2.433	1.28298	0.0326947	SAFB-like transcription modulator, transcript variant X2	GO:000372	K25093;K25092	------
LOC113803631	14.5267	40.6733	0.333	-1.58802	0.00480697	protein FAM162B-like	GO:001602	------	------
LOC113803634	0.226667	0	124.906	6.9647	0.000135042	vascular endothelial growth factor receptor 2-like, transcript variant X2	GO:0016021;GO:0005524;GO:000467	K05096	map04510;map05202;map04015;map04014;map05323;map04010;map04020;map04151;map04066
LOC113803660	0.756667	0.32	2.231	1.15789	0.0314275	cell division control protein 6 homolog	GO:0006270;GO:0051301;GO:0016021;GO:0005634;GO:0005524;GO:001688	K02213	map04110;map05207
LOC113803688	0.646667	0	230.743	7.85014	0.00429535	dual specificity tyrosine-phosphorylation-regulated kinase 1A-like, transcript variant X2	GO:0046777;GO:0106311;GO:0106310;GO:0004714;GO:0004712;GO:000552	K08825	------
LOC113803692	1.31333	13.8167	0.086	-3.54556	2.96423e-07	monocarboxylate transporter 12-B-like	------	K08186;K11810	------
LOC113803695	3.02	4.86333	0.587	-0.769736	0.0248319	pancreatic alpha-amylase-like	GO:0005975;GO:0046872;GO:0004556;GO:010302	K01176	map04972;map04973;map04970;map00500
LOC113803696	9.4	0.14	62.598	5.96805	1.36051e-06	uncharacterized LOC113803696	------	------	------
LOC113803706	4.85	2.14333	2.143	1.09982	0.0467795	uncharacterized LOC113803706	------	------	------
LOC113803707	3.44333	0.316667	9.825	3.29641	0.00121095	uncharacterized LOC113803707	------	------	------
LOC113803738	16.25	8.52667	1.776	0.828853	0.0215573	uncharacterized LOC113803738, transcript variant X1	------	------	------
LOC113803774	29.1567	14.58	1.963	0.973015	0.0183029	valine--tRNA ligase-like, transcript variant X1	GO:0006438;GO:0004832;GO:0005524;GO:000216	K01873	map00970
LOC113803774	12.0967	5.96667	1.902	0.927591	0.00119728	valine--tRNA ligase-like, transcript variant X2	GO:0006438;GO:0004832;GO:0005524;GO:000216	K01873	map00970
LOC113803797	2.32	1.38667	1.577	0.656929	0.0333846	spatacsin-like	------	K19026	map05022;map05014
LOC113803805	0.656667	0.21	2.891	1.53138	0.00961552	uncharacterized LOC113803805	------	------	------
LOC113803831	0.87	5.27	0.154	-2.69855	0.00935589	techylectin-5A-like	------	K10104;K05465	map04015;map04014;map05323;map04010;map04151;map04066
LOC113803840	0	0.186667	0.007	-7.14105	2.73911e-05	vacuolar protein sorting-associated protein 13D-like	------	K19527	------
LOC113803845	24.9933	13.5033	1.697	0.763288	0.0123878	perlucin-like protein	------	K06721;K22244	map05226
LOC113803866	1.99667	0	151.325	7.24151	0.0240086	uncharacterized LOC113803866	GO:001602	------	------
LOC113803882	1.02	2.73333	0.335	-1.57746	0.00330054	2-oxoglutarate and iron-dependent oxygenase domain-containing protein 2-like	GO:0031418;GO:0005506;GO:0016705;GO:0051213;GO:001649	------	------
LOC113803948	3.13333	11.1367	0.288	-1.79792	0.00842088	neuroparsin-A-like	------	------	------
LOC113803961	5.53667	3.04333	1.707	0.771551	0.0246167	uncharacterized LOC113803961	------	------	------
LOC113803989	2.92667	1.40333	1.919	0.940043	0.0208247	uncharacterized protein KIAA0825 homolog	GO:0006879;GO:0006783;GO:0006811;GO:0016226;GO:0005739;GO:0004322;GO:000819	K24554	------
LOC113804062	53.7267	29.99	1.683	0.751312	0.000129644	calnexin-like, transcript variant X1	GO:0006457;GO:0030968;GO:0005783;GO:0016021;GO:0005789;GO:0051082;GO:000550	K08054	map05166;map04918;map04145;map04612;map04141
LOC113804062	10.5833	5.11333	1.928	0.946863	0.00314598	calnexin-like, transcript variant X2	GO:0006457;GO:0030968;GO:0005783;GO:0016021;GO:0005789;GO:0051082;GO:000550	K08054	map05166;map04918;map04145;map04612;map04141
LOC113804087	5.19333	1.79667	2.61	1.38428	0.0409464	carbonic anhydrase 1-like	GO:0005886;GO:0031225;GO:0004089;GO:000827	K01672	map00910
LOC113804184	0.6	1.82	0.301	-1.73121	0.0146303	DNA excision repair protein ERCC-1-like, transcript variant X2	GO:0006281;GO:0005634;GO:0004518;GO:000368	K10849	map03460;map03420;map01524
LOC113804202	2.75333	0.49	5.46	2.44891	0.00053894	uncharacterized LOC113804202	GO:004687	------	------
LOC113804203	1.32333	0.57	2.185	1.12743	0.028764	speedy protein A-like	------	K08694	map04114;map04914
LOC113804208	7.54	15.23	0.464	-1.1089	2.16628e-09	cytosolic purine 5'-nucleotidase-like, transcript variant X2	GO:0016787;GO:004687	K01081	map00240;map00230;map00760
LOC113804209	16.49	31.16	0.491	-1.0252	0.000271184	uncharacterized LOC113804209	GO:0005737;GO:001602	K12337	map04270;map04022
LOC113804213	2.06	1.15667	1.686	0.753602	0.0432964	zinc finger protein 271-like	------	------	------
LOC113804224	10.4667	16.4733	0.59	-0.762309	1.52539e-07	uncharacterized LOC113804224, transcript variant X2	------	K18729	------
LOC113804228	3.94333	1.43	2.589	1.37237	0.00518227	DNA replication licensing factor mcm7-B-like	GO:0006270;GO:0007049;GO:0042555;GO:0005634;GO:0016787;GO:0005524;GO:0003677;GO:000367	K02210	map04110;map03030
LOC113804252	0.143333	1.84667	0.078	-3.67807	0.00172004	structure-specific endonuclease subunit slx1-like, transcript variant X1	GO:0006310;GO:0006281;GO:0033557;GO:0046872;GO:001710	K15078	map03460
LOC113804252	3.02667	1.23667	2.319	1.21372	0.0299755	structure-specific endonuclease subunit slx1-like, transcript variant X2	GO:0006310;GO:0006281;GO:0033557;GO:0046872;GO:001710	K15078	map03460
LOC113804252	0.0966667	0.893333	0.112	-3.15584	0.0123018	structure-specific endonuclease subunit slx1-like, transcript variant X3	GO:0006310;GO:0006281;GO:0033557;GO:0046872;GO:001710	K15078	map03460
LOC113804259	0	0.356667	0.006	-7.30518	0.0101959	vascular endothelial growth factor receptor 1-like, transcript variant X3	GO:0016021;GO:0005524;GO:000467	K05096	map04510;map05202;map04015;map04014;map05323;map04010;map04020;map04151;map04066
LOC113804314	0	0.483333	0.004	-8.08797	0.00221077	uncharacterized LOC113804314, transcript variant X1	------	K15208	------
LOC113804335	0.293333	0.01	23.323	4.54367	0.0342197	uncharacterized LOC113804335	GO:0004197;GO:009719	------	------
LOC113804336	1	0.03	30.083	4.91089	0.011569	uncharacterized LOC113804336	GO:000419	------	------
LOC113804337	0.956667	0	82.536	6.36694	0.00196394	uncharacterized LOC113804337	GO:000419	------	------
LOC113804343	22.0433	31.2133	0.64	-0.642753	0.029655	uncharacterized LOC113804343	------	K03514	map03018
LOC113804344	1706.95	2469.09	0.651	-0.618336	0.0391188	60S ribosomal protein L23	GO:0006412;GO:0005840;GO:000373	K02894	map03010;map05171
LOC113804355	2.12333	0.0533333	31.469	4.97585	0.00810936	uncharacterized LOC113804355	GO:0004197;GO:009719	------	------
LOC113804358	0.556667	0	160.418	7.32569	0.00054344	uncharacterized LOC113804358	GO:0004197;GO:009719	------	------
LOC113804360	0.48	0.02	22.586	4.49737	0.00502376	uncharacterized LOC113804360	GO:000419	------	------
LOC113804363	0.823333	0	100.035	6.64436	0.0338641	uncharacterized LOC113804363	GO:000419	------	------
LOC113804364	0.836667	0.0166667	50.528	5.65901	0.00894748	uncharacterized LOC113804364	GO:000419	------	------
LOC113804378	1.42	0.196667	6.943	2.7956	0.00460078	neurotrypsin-like	GO:0007596;GO:0016020;GO:0005576;GO:0004252;GO:0005044;GO:000806	K09624	------
LOC113804384	1.72333	3.74	0.419	-1.25565	0.0457547	serine/threonine-protein phosphatase 2A 56 kDa regulatory subunit delta isoform-like, transcript variant X4	------	K11584	map05165;map04114;map04261;map03015;map04728;map04071;map04151;map04152
LOC113804391	5.11	2.23667	2.102	1.07204	0.0210631	nuclear factor interleukin-3-regulated protein-like	GO:000370	K12114	map04711
LOC113804417	10.4267	42.18	0.232	-2.1085	0.00119637	ecdysone-inducible protein E75-like	GO:0005634;GO:0003700;GO:0043565;GO:000827	------	------
LOC113804419	0.286667	2.14333	0.121	-3.05086	0.00137019	nuclear hormone receptor E75-like	GO:0005634;GO:0003700;GO:0043565;GO:000827	------	------
LOC113804462	7.96333	12.8667	0.589	-0.764299	0.0367039	jmjC domain-containing protein 7-like, transcript variant X1	------	K19219	------
LOC113804492	3.10333	5.91333	0.467	-1.09815	0.0175637	uncharacterized LOC113804492, transcript variant X1	------	------	------
LOC113804498	7.54	3.87	1.814	0.859077	0.013728	uncharacterized protein DDB_G0290685-like, transcript variant X2	------	------	------
LOC113804514	2.90333	6.42333	0.424	-1.23681	0.000281845	inositol polyphosphate 5-phosphatase E-like	GO:0046856;GO:001678	K20278	map04070;map00562
LOC113804553	247.04	87.61	2.809	1.49021	0.00502377	uncharacterized LOC113804553	GO:003024	------	------
LOC113804594	62.6967	27.9767	2.138	1.09649	0.00121073	dolichyl-diphosphooligosaccharide--protein glycosyltransferase 48 kDa subunit-like	GO:0018279;GO:0016021;GO:0005789;GO:001674	K12670	map00510;map00513;map04141
LOC113804609	1332.68	762.453	1.667	0.736912	0.0357414	uncharacterized LOC113804609	GO:001602	------	------
LOC113804634	18.02	10.9567	1.549	0.631253	0.012799	U4/U6 small nuclear ribonucleoprotein Prp31-like	GO:0000244;GO:0046540;GO:0005681;GO:000372	K12844	map03040
LOC113804650	5.54333	9.80333	0.532	-0.910991	8.66564e-06	uncharacterized LOC113804650, transcript variant X1	------	------	------
LOC113804688	2.03667	3.61	0.512	-0.965604	0.00475849	serine/threonine-protein kinase DCLK1-like, transcript variant X2	GO:0035556;GO:0005524;GO:000467	K08805	------
LOC113804688	0	0.356667	0.006	-7.31011	0.000132449	serine/threonine-protein kinase DCLK1-like, transcript variant X8	GO:0035556;GO:0005524;GO:000467	K08805	------
LOC113804691	5.54	10.1533	0.501	-0.998013	2.72518e-05	ras-specific guanine nucleotide-releasing factor RalGPS1-like	------	K24023	------
LOC113804710	2.98	8.47	0.311	-1.6843	0.000758183	genetic suppressor element 1-like	------	K09237	map04013
LOC113804715	1793.31	2621.21	0.646	-0.629695	0.019415	60S ribosomal protein L35-like	GO:0006412;GO:0005840;GO:000373	K02918	map03010;map05171
LOC113804721	1.11667	1.9	0.536	-0.898726	0.0139744	coiled-coil and C2 domain-containing protein 2A-like	------	K19352	------
LOC113804761	4.74	2.76667	1.61	0.686779	0.0145362	zinc finger protein SNAI2-like	------	------	------
LOC113804751	32.2833	15.7267	1.846	0.88445	0.0117866	sodium-dependent multivitamin transporter-like, transcript variant X3	GO:0016021;GO:002285	K14388;K14386	map04977
LOC113804780	0.72	0.123333	5.487	2.45611	0.0435126	uncharacterized LOC113804780, transcript variant X5	------	------	------
LOC113804817	28.5767	3.27333	8.579	3.10078	2.10686e-06	uncharacterized LOC113804817	------	------	------
LOC113804830	3.99333	1.17	3.306	1.72522	0.000625343	ETS homologous factor-like	GO:0005634;GO:0003700;GO:004356	K17102	------
LOC113804840	109.367	187.983	0.523	-0.935746	0.00551589	vascular endothelial growth factor D-like	GO:0016020;GO:0005576;GO:000808	------	------
LOC113804842	3.74667	8.13	0.408	-1.29477	0.00903991	probable Ras GTPase-activating protein	GO:0043547;GO:0007165;GO:000509	------	------
LOC113804862	1.21667	0.396667	2.859	1.51542	0.0359529	zinc finger protein 708-like	------	K09228	map05168
LOC113804936	33.0567	61.3033	0.493	-1.01944	0.000169549	SIN3-HDAC complex-associated factor-like, transcript variant X1	------	------	------
LOC113804955	25.83	12.4233	1.892	0.919923	0.00189817	calcium-transporting ATPase sarcoplasmic/endoplasmic reticulum type-like	GO:0033017;GO:0016021;GO:0005388;GO:000552	K05853	map04972;map04260;map04261;map04024;map04919;map05010;map04020;map05017;map04022;map05414;map05415;map05412;map05022;map05410
LOC113804990	3.18333	4.54	0.648	-0.626025	0.000851082	myb/SANT-like DNA-binding domain-containing protein 3	GO:0042802;GO:000367	------	------
LOC113805076	5.11	1.08667	4.218	2.07661	1.71503e-05	protein sel-1 homolog 2-like	------	K14026	map04141
LOC113805082	26.1133	44.6133	0.545	-0.874804	2.41933e-09	uridine phosphorylase 1-like	GO:0009166;GO:0009116;GO:0005737;GO:000485	K00757	map00240;map00983
LOC113805098	1.76667	0.666667	2.535	1.34191	0.00915215	zinc finger protein 260-like, transcript variant X1	------	K09228	map05168
LOC113805109	21.55	10.6633	1.846	0.88443	0.0260518	metalloreductase STEAP3-like, transcript variant X1	GO:0055072;GO:0016021;GO:001000	K10142;K19876	map04216;map04115
LOC113805114	0.226667	0.943333	0.223	-2.16776	0.0459883	uncharacterized LOC113805114	GO:0016021;GO:0004714;GO:000552	------	------
LOC113805128	0.196667	0	49.967	5.6429	0.0140947	bromodomain-containing protein 3-like, transcript variant X10	------	K08871;K11721;K11722	------
LOC113805141	38.6833	79.8333	0.435	-1.19973	0.00492599	hexokinase type 2-like, transcript variant X3	GO:0019318;GO:0001678;GO:0006096;GO:0004340;GO:0005524;GO:000553	K00844	map00520;map00051;map00524;map00052;map00010;map00500;map05131;map04930;map04973;map04910;map05230;map04066
LOC113805141	6.33667	14.96	0.384	-1.38053	0.000905455	hexokinase type 2-like, transcript variant X4	GO:0019318;GO:0001678;GO:0006096;GO:0004340;GO:0005524;GO:000553	K00844	map00520;map00051;map00524;map00052;map00010;map00500;map05131;map04930;map04973;map04910;map05230;map04066
LOC113805141	21.18	42.4733	0.446	-1.16595	0.0249883	hexokinase type 2-like, transcript variant X5	GO:0019318;GO:0001678;GO:0006096;GO:0004340;GO:0005524;GO:000553	K00844	map00520;map00051;map00524;map00052;map00010;map00500;map05131;map04930;map04973;map04910;map05230;map04066
LOC113805149	1.56667	2.67667	0.556	-0.848048	0.00992768	uncharacterized LOC113805149, transcript variant X1	GO:0016021;GO:000382	------	------
LOC113805155	1.25333	0.0833333	13.755	3.78189	0.0280618	uncharacterized LOC113805155	GO:0003723;GO:000367	------	------
LOC113805168	1.10667	0.0133333	77.727	6.28034	0.0122823	E3 ubiquitin-protein ligase RNF185-like, transcript variant X3	GO:0016021;GO:004687	K10666	map04141
LOC113805177	10.7767	6.37333	1.578	0.6583	0.00165785	nuclear pore complex protein Nup107-like	GO:0006606;GO:0006406;GO:0031965;GO:0031080;GO:001705	K14301	map03013;map05014
LOC113805187	10.3133	15.1967	0.631	-0.663165	0.0043034	uncharacterized LOC113805187, transcript variant X1	------	------	------
LOC113805187	1.87667	3.36	0.514	-0.959762	0.0364803	uncharacterized LOC113805187, transcript variant X2	------	------	------
LOC113805200	56.2233	114.39	0.442	-1.17922	0.00269465	uncharacterized LOC113805200	------	------	------
LOC113805211	2.10333	0.616667	3.071	1.61859	0.0372186	serine-rich adhesin for platelets-like	------	K19519	------
LOC113805242	0.516667	0	114.346	6.83726	0.0250312	myotubularin-related protein 9-like, transcript variant X1	------	K18084	------
LOC113805250	7.02	3.97667	1.624	0.699338	0.0341891	deoxynucleoside kinase-like, transcript variant X1	GO:0019136;GO:000552	K05961;K00857	map00240;map00983
LOC113805250	1.4	0.246667	5.678	2.50526	0.00032527	deoxynucleoside kinase-like, transcript variant X2	GO:0019136;GO:000552	K05961;K00857	map00240;map00983
LOC113805251	1.53333	4.42667	0.319	-1.64973	0.00204225	CD151 antigen-like, transcript variant X1	GO:0016021;GO:000588	K06537	------
LOC113805254	18.7	67.5267	0.25	-2.00115	2.82346e-05	G-protein coupled receptor Mth-like	GO:0007166;GO:0016021;GO:000493	K04599	------
LOC113805259	0.656667	0.12	5.383	2.42848	0.00444816	protein regulator of cytokinesis 1-like, transcript variant X1	GO:0001578;GO:0000226;GO:0032465;GO:0005856;GO:0016787;GO:000801	K16732	------
LOC113805265	5.83	9.03333	0.597	-0.745117	0.018739	protein LSM14 homolog A-like, transcript variant X1	------	K18749	------
LOC113805265	1.99667	3.93	0.479	-1.06295	0.000151619	protein LSM14 homolog A-like, transcript variant X2	------	K18749	------
LOC113805265	2.2	3.86667	0.526	-0.926771	0.0122884	protein LSM14 homolog A-like, transcript variant X3	------	K18749	------
LOC113805335	0	0.376667	0.009	-6.73622	0.000141166	probable alpha-ketoglutarate-dependent hypophosphite dioxygenase, transcript variant X2	GO:0016021;GO:005121	K00477	map04146
LOC113805349	3.16667	5.24667	0.567	-0.81957	0.0387177	protein bric-a-brac 2-like	------	------	------
LOC113805350	30.6533	10.5267	2.716	1.44152	1.23124e-05	guanine deaminase-like	GO:0006147;GO:0005634;GO:0008270;GO:000889	K01487	map00230
LOC113805353	11.5733	4.18333	2.605	1.3812	9.70328e-08	transmembrane protein 209-like	GO:001602	------	------
LOC113805408	0.666667	0	87.611	6.45305	0.00218963	solute carrier family 35 member F6-like	------	------	------
LOC113805443	1168.84	1666.34	0.658	-0.604527	3.86373e-05	histone H3.3, transcript variant X1	GO:0005634;GO:0000786;GO:0098770;GO:0046982;GO:000367	K11253	map05034;map04613;map05322;map05131;map05202
LOC113805444	2.85	5.42	0.464	-1.10689	0.0487979	RING finger protein unkempt homolog, transcript variant X3	------	K23047	------
LOC113805444	7.07333	13.6867	0.458	-1.12778	0.0369721	RING finger protein unkempt homolog, transcript variant X4	------	K23047	------
LOC113805447	19.96	73.0333	0.247	-2.01704	3.38279e-10	acidic proline-rich protein PRP25-like	GO:0032958;GO:001630	------	------
LOC113805451	4.64333	2.76	1.553	0.634652	0.00982375	N-terminal kinase-like protein, transcript variant X1	GO:0005524;GO:000467	K08876	------
LOC113805453	1.44333	4.48667	0.287	-1.79878	0.00298412	uncharacterized LOC113805453	------	------	------
LOC113805475	0.283333	0	85.614	6.41977	0.0477195	nuclear distribution protein nudE-like 1	GO:2000574;GO:0005737;GO:0005874;GO:000581	K16739	------
LOC113805519	13.8667	4.79	2.731	1.44924	2.39359e-12	protein toll-like	GO:0002224;GO:0006955;GO:0016021;GO:000488	K18809	map04624
LOC113805532	256.907	98.3567	2.492	1.31714	0.000685183	protein disulfide-isomerase A3-like	GO:0005788;GO:000375	K08056	map05163;map05168;map05169;map05170;map04612;map04141
LOC113805588	2.41	3.78667	0.585	-0.772423	0.0114953	uncharacterized LOC113805588	------	------	------
LOC113805611	0.103333	0.616667	0.145	-2.78707	0.0271702	zinc finger CCCH domain-containing protein 13-like, transcript variant X7	GO:0080009;GO:003639	------	------
LOC113805638	0.55	0	102.885	6.68488	0.0289803	probable serine hydrolase, transcript variant X1	GO:001678	------	------
LOC113805638	15.3467	4.95333	2.974	1.57261	3.78875e-06	probable serine hydrolase, transcript variant X2	GO:001678	------	------
LOC113805652	1.86333	10.2267	0.171	-2.55164	0.0095393	CD209 antigen-like protein E	GO:003024	------	------
LOC113805673	37.9467	106.533	0.329	-1.60464	2.04631e-08	tyrosine-protein phosphatase non-receptor type 4-like	GO:0005856;GO:001678	K18037	------
LOC113805685	0.336667	0	153.92	7.26603	0.0113296	UDP-glucuronic acid/UDP-N-acetylgalactosamine transporter-like, transcript variant X1	GO:0008643;GO:001602	K15281	------
LOC113805748	0.24	0	104.023	6.70076	0.0277684	tonsoku-like protein, transcript variant X3	------	K09257	------
LOC113805772	1.07	0.00333333	378.421	8.56385	0.000863454	solute carrier family 41 member 1-like, transcript variant X2	GO:0016021;GO:000832	K15122	------
LOC113805852	1.31667	0.443333	2.74	1.45422	0.0410435	syntaxin-12-like	GO:0006886;GO:0016192;GO:0016021;GO:000548	K13814	------
LOC113805891	2.83333	5.87667	0.429	-1.22216	0.0268523	leucine-rich repeat-containing protein 45-like, transcript variant X1	------	------	------
LOC113805892	3.10667	14.3133	0.211	-2.24493	6.88996e-07	phosphatidylethanolamine-binding protein 4-like	------	K06910	------
LOC113805919	2.89667	1.07333	2.487	1.31455	0.00339776	uncharacterized LOC113805919, transcript variant X3	GO:000827	------	------
LOC113805927	41.38	12.8033	3.173	1.66576	0.0209322	mesencephalic astrocyte-derived neurotrophic factor homolog, transcript variant X2	GO:000557	K22556	------
LOC113805927	55.2367	26.88	1.953	0.965357	0.00944099	mesencephalic astrocyte-derived neurotrophic factor homolog, transcript variant X3	GO:000557	K22556	------
LOC113805931	1.19333	2.48667	0.451	-1.14918	0.00414189	tRNA (adenine(37)-N6)-methyltransferase-like, transcript variant X3	GO:0032259;GO:000816	K22900	------
LOC113805950	1.67	0.26	6.019	2.58962	0.030211	granulins-like, transcript variant X4	GO:000557	K23879	------
LOC113805983	0.786667	1.49667	0.487	-1.03873	0.0343728	uncharacterized LOC113805983	------	------	------
LOC113806043	347.467	187.997	1.703	0.768101	0.00463186	heat shock protein HSP 90-alpha, transcript variant X4	GO:0006457;GO:0051082;GO:0016887;GO:000552	K04079	map05207;map05215;map04657;map05200;map04914;map04659;map04151;map04915;map04621;map05418;map05132;map05417;map04217;map04612;map04141
LOC113806044	1.16667	1.71	0.629	-0.669759	0.00942382	selenoprotein N-like, transcript variant X1	GO:001602	K19874	------
LOC113806077	119.263	70.35	1.574	0.654554	0.00190852	coiled-coil domain-containing protein 47-like	GO:0016021;GO:003086	K24962	------
LOC113806083	72.4567	152.59	0.448	-1.15779	0.0121938	uncharacterized LOC113806083, transcript variant X1	------	------	------
LOC113806126	0	2.19333	0.002	-8.72246	0.000693498	isoaspartyl peptidase/L-asparaginase-like, transcript variant X1	GO:0008798;GO:000406	K13051	map00250
LOC113806190	8.75333	13.42	0.606	-0.722744	1.4142e-05	uncharacterized LOC113806190	------	K06100	map04530;map03015
LOC113806207	147.44	90.07	1.557	0.638856	0.0199132	proteasome subunit alpha type-1-like	GO:0006511;GO:0005737;GO:0019773;GO:000563	K02725	map03050;map05012;map05010;map05016;map05017;map05014;map05022;map05020
LOC113806223	168.377	90.4667	1.755	0.811192	0.000115116	mannose-P-dolichol utilization defect 1 protein homolog	GO:0009312;GO:001602	K09660	------
LOC113806268	240.653	117.79	1.931	0.949191	3.51977e-06	thioredoxin reductase 1, cytoplasmic-like	GO:0045454;GO:0005737;GO:0005739;GO:0050660;GO:0009055;GO:0015035;GO:000479	K22182	map05225;map00450;map05200
LOC113806279	11.64	17.2633	0.629	-0.669379	0.0152649	UNC93-like protein MFSD11	GO:001602	------	------
LOC113806289	17.75	10.1467	1.66	0.731119	0.00438422	leukocyte elastase inhibitor-like	GO:0005615;GO:000486	------	------
LOC113806294	168.3	76.91	2.117	1.08235	0.00633345	lactoylglutathione lyase-like, transcript variant X1	GO:0046872;GO:000446	K01759	map00620
LOC113806294	6.13667	2.02333	3.012	1.59079	0.0380975	lactoylglutathione lyase-like, transcript variant X2	GO:0046872;GO:000446	K01759	map00620
LOC113806335	13.4667	32.6433	0.387	-1.37079	8.7691e-11	uncharacterized LOC113806335	------	------	------
LOC113806444	3.58667	15.58	0.209	-2.25512	0.00212724	AN1-type zinc finger protein 6-like, transcript variant X1	------	------	------
LOC113806444	18.4033	33.4467	0.498	-1.00534	0.0162645	AN1-type zinc finger protein 6-like, transcript variant X3	GO:0008270;GO:000367	K24687	------
LOC113806444	35.3667	57.53	0.549	-0.865886	0.0347267	AN1-type zinc finger protein 6-like, transcript variant X4	GO:0008270;GO:000367	K24687	------
LOC113806448	6.51333	51.63	0.121	-3.04945	3.36928e-07	heme-binding protein 1-like, transcript variant X1	GO:001602	------	------
LOC113806448	0.103333	1.25	0.082	-3.6069	0.0412814	heme-binding protein 1-like, transcript variant X2	GO:001602	------	------
LOC113806448	0	3.05	0.005	-7.58979	0.00644069	heme-binding protein 1-like, transcript variant X3	GO:001602	------	------
LOC113806453	0.663333	0.176667	3.375	1.75495	0.00640829	protein ELYS-like, transcript variant X3	GO:000563	K25129	------
LOC113806463	2.17333	4.96333	0.403	-1.31173	0.000472885	schwannomin-interacting protein 1-like, transcript variant X2	------	------	------
LOC113806467	0.0166667	0.35	0.052	-4.26745	0.0285535	THAP domain-containing protein 2-like, transcript variant X1	------	------	------
LOC113806492	0.353333	0	74.33	6.21587	0.00356936	GTP cyclohydrolase 1-like	GO:0006729;GO:0035998;GO:0046654;GO:000393	K01495	map00790;map01240
LOC113806621	0	0.173333	0.015	-6.07928	0.00326992	ankyrin repeat and LEM domain-containing protein 2-like, transcript variant X3	GO:0051301;GO:0007049;GO:0035307;GO:005172	K21412	------
LOC113806638	38.17	54.14	0.655	-0.60954	0.00603287	uncharacterized LOC113806638	GO:001602	------	------
LOC113806642	61.5367	38.94	1.502	0.586487	0.022733	tumor suppressor candidate 3-like	GO:0016021;GO:000578	K12669	map00510;map00513;map04141
LOC113806643	13.7833	7.60333	1.698	0.764239	0.0401378	sepiapterin reductase-like	GO:0006729;GO:0004757;GO:001649	K00072	map00790;map01240
LOC113806679	108.93	68.5833	1.505	0.589957	0.0309159	cytochrome b-c1 complex subunit 2, mitochondrial-like	GO:0005739;GO:004687	K00415	map04714;map00190;map04260;map05208;map05012;map05010;map05016;map05014;map05415;map04932;map05022;map05020
LOC113806696	3.62667	6.02667	0.546	-0.872605	0.0139993	tubulin-specific chaperone cofactor E-like protein, transcript variant X1	GO:000585	K22449	------
LOC113806697	16.57	8.28	1.897	0.92363	0.00324281	persulfide dioxygenase ETHE1, mitochondrial-like	GO:0006749;GO:0050313;GO:001678	K17725	map00920
LOC113806768	1035.03	1513.12	0.629	-0.668014	0.00657661	uncharacterized LOC113806768	------	------	------
LOC113806828	3.35667	1.69	1.888	0.916884	0.0220875	NADPH--cytochrome P450 reductase-like, transcript variant X2	GO:0009725;GO:0005783;GO:0016021;GO:0005789;GO:0005829;GO:0050661;GO:0050660;GO:0016709;GO:0003958;GO:0010181;GO:001649	K00327	------
LOC113806935	47.06	14.7667	3.224	1.68878	0.0252645	uncharacterized LOC113806935	------	------	------
LOC113806947	4.73333	2.05667	2.095	1.06729	0.0108194	uncharacterized LOC113806947	GO:001602	K04987	------
LOC113806948	20.43	10.9033	1.696	0.761804	0.0396477	uncharacterized LOC113806948	GO:001602	K04987	------
LOC113806976	92.0767	40.19	2.138	1.09599	7.85189e-05	dolichyl-diphosphooligosaccharide--protein glycosyltransferase 48 kDa subunit-like	GO:0018279;GO:0016021;GO:0005789;GO:001674	K12670	map00510;map00513;map04141
LOC113806992	19.17	8.66333	2.108	1.07612	0.0024825	leukotriene A-4 hydrolase-like	GO:0019370;GO:0005737;GO:0008270;GO:0008237;GO:000446	K01254	map00590
LOC113806994	3.86333	0.526667	7.306	2.86908	0.0162694	venom phosphodiesterase 2-like, transcript variant X3	GO:0016787;GO:0046872;GO:000367	K01513	map00770;map00230;map00760;map00240;map00500;map00740
LOC113806994	13.3833	3.12	4.37	2.12755	0.00722048	venom phosphodiesterase 2-like, transcript variant X4	GO:0016787;GO:0046872;GO:000367	K01513	map00770;map00230;map00760;map00240;map00500;map00740
LOC113807033	1.59333	6.34667	0.224	-2.15524	0.00116997	uncharacterized LOC113807033	GO:0007050;GO:0005634;GO:0004860;GO:000486	------	------
LOC113807044	0	0.296667	0.007	-7.20349	0.0186066	arf-GAP with SH3 domain, ANK repeat and PH domain-containing protein 1-like, transcript variant X4	GO:0043547;GO:0035556;GO:0005737;GO:0005096;GO:0003924;GO:0046872;GO:000552	K12488	map04666;map04144
LOC113807048	1.36333	1.89667	0.663	-0.592832	0.00358987	serine-protein kinase ATM-like	GO:0006281;GO:0106311;GO:0005634;GO:0005524;GO:010631	K04728	map04110;map05166;map05165;map04115;map05206;map03440;map04068;map04218;map05131;map05170;map05202;map04210;map04064;map01524;map04214
LOC113807056	1.03333	1.97667	0.473	-1.08058	0.0148965	kelch-like protein 5, transcript variant X1	GO:0016567;GO:000377	K10442	------
LOC113807059	1.28	0.263333	4.467	2.15939	0.000842452	alpha-1,3/1,6-mannosyltransferase ALG2-like, transcript variant X3	GO:0006486;GO:0016021;GO:0004378;GO:010270	K03843	map00510;map00513
LOC113807073	19.0767	28.01	0.646	-0.630534	0.0170154	acid sphingomyelinase-like phosphodiesterase 3b	GO:0006685;GO:0016021;GO:0005615;GO:0046872;GO:000476	K01128	------
LOC113807115	2.16	0.0433333	49.971	5.64301	3.26194e-06	protein wntless-like, transcript variant X1	GO:0016055;GO:0007275;GO:0042734;GO:0000139;GO:0016021;GO:0005789;GO:0045211;GO:0042995;GO:0010008;GO:001714	------	------
LOC113807122	0.606667	2.25667	0.254	-1.97471	0.00352931	uncharacterized LOC113807122	------	------	------
LOC113807123	0.343333	0	180.326	7.49447	0.00717992	ATP-dependent RNA helicase DDX3X-like, transcript variant X4	------	K11594	map04622;map05203;map05161
LOC113807149	1.53667	0.546667	2.654	1.40818	0.0429449	uncharacterized LOC113807149, transcript variant X1	GO:000550	------	------
LOC113807217	5.88333	12.8	0.415	-1.27022	0.00047034	brain tumor protein-like	GO:0005737;GO:000827	K11997	------
LOC113807221	0.9	0.09	11.517	3.52568	0.032404	uncharacterized LOC113807221	------	------	------
LOC113807229	65.5567	41.2467	1.501	0.586285	0.00252205	eukaryotic translation initiation factor 3 subunit D-like, transcript variant X5	GO:0005852;GO:000374	K03251	------
LOC113807275	1	0.16	5.487	2.45605	0.0455835	solute carrier family 22 member 15-like, transcript variant X16	------	K08211	------
LOC113807281	0.346667	0.0266667	12.651	3.66114	0.00248118	probable sulfite oxidase, mitochondrial	GO:0006790;GO:0008482;GO:0046872;GO:002003	K00387	map00920
LOC113807354	0.216667	0.00666667	30.481	4.92986	0.0281198	uncharacterized LOC113807354	GO:0016055;GO:0007275;GO:0005576;GO:000510	------	------
LOC113807355	0.166667	0	48.116	5.58844	0.0152596	uncharacterized LOC113807355	GO:0016055;GO:0007275;GO:0005576;GO:000510	------	------
LOC113807367	1.18	0.393333	2.734	1.45081	0.0187744	cilia- and flagella-associated protein 251-like	------	------	------
LOC113807409	0.486667	1.72333	0.244	-2.03319	0.0331019	calcium-activated potassium channel slowpoke-like	------	K04936	map04972;map04970;map04270;map04924;map04022;map04911
LOC113807410	8.60333	1.85667	4.364	2.12573	2.52452e-05	phenoloxidase-activating factor 2-like	GO:000425	------	------
LOC113807426	0.88	0	306.405	8.2593	0.00187081	disrupted in renal carcinoma protein 2 homolog, transcript variant X7	------	K15381	------
LOC113807441	0.323333	0	63.079	5.97909	0.0144375	uncharacterized LOC113807441, transcript variant X1	GO:000419	------	------
LOC113807443	44.3633	221.043	0.186	-2.42398	3.94028e-06	solute carrier family 28 member 3-like, transcript variant X1	GO:0016021;GO:000533	K11536	------
LOC113807526	1.32	0	116.493	6.86409	0.0213363	uncharacterized LOC113807526, transcript variant X1	GO:0051382;GO:0016021;GO:0005634;GO:000077	------	------
LOC113807526	4.70667	1.80333	2.403	1.26502	0.0144219	uncharacterized LOC113807526, transcript variant X2	GO:0051382;GO:0016021;GO:0005634;GO:000077	------	------
LOC113807539	11.5167	22.37	0.474	-1.07553	3.47008e-09	polyubiquitin 8-like, transcript variant X5	------	------	------
LOC113807540	5.60667	2.44667	2.114	1.07997	0.000872815	uncharacterized LOC113807540	GO:000552	------	------
LOC113807541	46.0867	21.3833	2.087	1.06161	0.00168595	uncharacterized LOC113807541	GO:000552	------	------
LOC113807549	2.36667	4.39	0.476	-1.07045	0.0378118	oxysterols receptor LXR-beta-like, transcript variant X1	GO:0005634;GO:0003700;GO:0043565;GO:000827	K08539	map05207;map05152;map04978;map04961;map04928
LOC113807551	1.08667	0.603333	1.72	0.782508	0.041482	nuclear pore complex protein Nup98-Nup96-like, transcript variant X4	GO:0015031;GO:0051028;GO:0005643;GO:001705	K14297	map05164;map03013;map05014
LOC113807601	1.28333	2.18667	0.546	-0.872926	0.038655	quinone oxidoreductase-like	GO:0051289;GO:0042178;GO:0005829;GO:0008270;GO:0070402;GO:0016491;GO:0003960;GO:0042802;GO:000373	K00344	------
LOC113807604	2.72333	4.64667	0.55	-0.862991	0.00878337	NADH-cytochrome b5 reductase-like	GO:000412	K00326	map00520
LOC113807612	4.41	10.2633	0.392	-1.35223	0.0203023	carboxypeptidase B-like	GO:0004181;GO:000827	K23009;K08637	------
LOC113807618	1.12	0.4	2.592	1.37426	0.0490678	cell division control protein 45 homolog, transcript variant X1	------	K06628	map04110
LOC113807648	20.38	1.23667	18.458	4.20615	0.00109978	aldehyde dehydrogenase, dimeric NADP-preferring-like	GO:001662	K00128	map00310;map00561;map00280;map00981;map01240;map00340;map00330;map00053;map00380;map00010;map00620;map00071;map00770;map00410
LOC113807652	9.99667	6.17667	1.532	0.615011	0.0327839	uridine diphosphate glucose pyrophosphatase-like	GO:0006753;GO:0019693;GO:0016818;GO:0046872;GO:000876	K08077	------
LOC113807657	0	1.56	0.003	-8.43069	6.0974e-08	F-box DNA helicase 1-like, transcript variant X3	GO:0016021;GO:0003678;GO:0016787;GO:0005524;GO:000367	K10300	------
LOC113807663	2.7	0.54	5.003	2.32288	0.000477511	protein trapped in endoderm-1-like, transcript variant X2	GO:0016021;GO:000493	------	------
LOC113807718	1.42667	0.136667	11.002	3.45972	0.00676903	liver carboxylesterase 2-like	GO:005268	------	------
LOC113807720	3.55	0.05	66.694	6.05948	0.0195703	uncharacterized LOC113807720	GO:001602	------	------
LOC113807724	0.0833333	1.69333	0.052	-4.27291	0.00832783	uncharacterized LOC113807724, transcript variant X1	GO:0032259;GO:0008168;GO:004687	------	------
LOC113807725	0.71	0.133333	5.152	2.36521	0.0149085	uncharacterized LOC113807725, transcript variant X1	GO:0032259;GO:0008168;GO:004687	------	------
LOC113807767	6.5	1.83667	3.517	1.81421	0.0089535	RING finger protein 37-like	GO:0032259;GO:0008168;GO:004687	K22651	------
LOC113807791	12.39	19.16	0.611	-0.710751	0.00242887	uncharacterized LOC113807791	------	------	------
LOC113807823	7.04667	18.33	0.341	-1.55426	0.0135341	uncharacterized LOC113807823	------	------	------
LOC113807824	0.846667	0.186667	4.086	2.03075	0.032742	uncharacterized LOC113807824, transcript variant X1	------	------	------
LOC113807825	7.97333	1.13	7.196	2.84723	0.0122525	uncharacterized LOC113807825	GO:001602	------	------
LOC113807830	173.29	105.78	1.566	0.647504	0.0143684	mitochondrial-processing peptidase subunit beta-like	GO:0006508;GO:0006627;GO:0017087;GO:0046872;GO:000422	K17732	------
LOC113807831	5.19	2.56	1.902	0.927431	0.00857157	solute carrier family 52, riboflavin transporter, member 3-B-like, transcript variant X3	GO:0005887;GO:003221	K14620	map04977
LOC113807867	2.42	5.44667	0.395	-1.33897	0.0192162	serine/threonine-protein kinase VRK1-like, transcript variant X2	GO:0005524;GO:000467	K08816	------
LOC113807867	0.356667	0	140.344	7.13283	4.90475e-05	serine/threonine-protein kinase VRK1-like, transcript variant X4	GO:0005524;GO:000467	K08816	------
LOC113807876	2	4.07333	0.455	-1.1359	0.00117189	X-ray repair cross-complementing protein 6-like, transcript variant X3	GO:0006310;GO:0006303;GO:0000723;GO:0043564;GO:0016787;GO:0042162;GO:0003678;GO:0003684;GO:000552	K10884	map03450
LOC113807881	0.63	0	50.764	5.66573	0.0190725	N-acetyltransferase 9-like, transcript variant X6	GO:000808	------	------
LOC113807914	0.00666667	0.383333	0.021	-5.60574	0.0139687	notchless protein homolog 1-like	GO:0007219;GO:000573	K14855	------
LOC113807920	5.58667	2.85333	1.873	0.905033	0.00822189	caseinolytic peptidase B protein homolog	GO:0016887;GO:000552	K03695	map04213
LOC113807947	0.223333	0	57.162	5.83698	0.0080524	testin-like, transcript variant X1	GO:0005737;GO:000827	K24270	------
LOC113807959	180.447	96.6467	1.779	0.831225	0.00586794	translocon-associated protein subunit beta-like	GO:0016021;GO:000578	K13250	map04141
LOC113807991	11.6633	6.77333	1.634	0.708678	0.0205633	CDGSH iron-sulfur domain-containing protein 2 homolog A-like	GO:0016021;GO:0043231;GO:0046872;GO:005153	K23882;K23885	------
LOC113808014	1037.03	84.1933	12.445	3.63755	1.82641e-10	uncharacterized LOC113808014	------	------	------
LOC113808017	1.04667	2.1	0.462	-1.11348	0.0163033	tuberin-like, transcript variant X1	GO:0032007;GO:0043547;GO:0033596;GO:0005634;GO:000509	K07207	map05165;map04115;map04919;map05168;map05231;map04218;map04714;map04910;map04072;map04211;map04140;map04150;map04151;map04152;map05163
LOC113808024	7.14333	14.8	0.444	-1.17068	0.00870334	uncharacterized LOC113808024	------	K13443	map04979;map04142
LOC113808067	0.05	0.523333	0.096	-3.38745	0.00149661	uncharacterized LOC113808067	------	------	------
LOC113808072	0.136667	1.00667	0.126	-2.9899	0.000538853	uncharacterized LOC113808072	------	------	------
LOC113808105	8.53	13.33	0.59	-0.760253	0.00453467	hunchback-like protein, transcript variant X2	------	------	------
LOC113808105	0.523333	1.37	0.36	-1.47256	0.0155029	hunchback-like protein, transcript variant X3	------	------	------
LOC113808107	0.823333	0.396667	1.946	0.960588	0.0459009	kinetochore-associated protein 1-like	------	K11577	------
LOC113808196	0	0.0966667	0.014	-6.12115	0.00231118	dedicator of cytokinesis protein 3-like, transcript variant X2	GO:0007264;GO:0005737;GO:000508	K05727	------
LOC113808196	0.173333	0.02	7.982	2.99673	0.0352941	dedicator of cytokinesis protein 3-like, transcript variant X4	GO:0007264;GO:0005737;GO:000508	K05727	------
LOC113808221	0.15	0.00666667	17.843	4.15732	0.0207909	uncharacterized LOC113808221	------	------	------
LOC113808336	30.8533	10.5967	2.708	1.43739	0.020922	fructose-bisphosphate aldolase-like	GO:0006096;GO:000433	K01623	map00010;map00030;map00051;map04066
LOC113808344	1.69333	0.66	2.295	1.19873	0.037555	uncharacterized LOC113808344	------	------	------
LOC113808374	0	0.213333	0.009	-6.73375	0.0289674	uncharacterized LOC113808374, transcript variant X1	GO:001602	------	------
LOC113808374	0.513333	0	220.316	7.78343	0.00448618	uncharacterized LOC113808374, transcript variant X3	GO:001602	------	------
LOC113808434	0.716667	0.333333	2.04	1.02883	0.0190052	uncharacterized LOC113808434	GO:0071539;GO:0051298;GO:009022	K16725	------
LOC113808454	0.713333	1.32667	0.501	-0.996815	0.0191136	E3 ubiquitin-protein ligase TRIM37-like, transcript variant X3	GO:0016567;GO:000827	K10608	map04120
LOC113808471	0.156667	0	50.202	5.64966	0.0148513	protein FAM160B1-like	------	------	------
LOC113808477	2.97333	1.30333	2.066	1.04701	0.0290907	rho GTPase-activating protein 190-like	------	K05732;K13709	map04670;map04510;map04810;map04611
LOC113808527	8.80667	3.15667	2.694	1.42986	0.0019904	1-acylglycerol-3-phosphate O-acyltransferase Pnpla3-like, transcript variant X2	GO:0016042;GO:001678	------	------
LOC113808542	65.2667	36.4967	1.674	0.743614	0.000486041	mid1-interacting protein 1-like	GO:0005737;GO:000563	------	------
LOC113808546	0.243333	0.556667	0.393	-1.34905	0.0217997	C-Maf-inducing protein-like	------	------	------
LOC113808603	13.8867	26.6967	0.495	-1.01524	0.00105952	carbohydrate sulfotransferase 10-like, transcript variant X2	GO:0016051;GO:0016021;GO:0000139;GO:000814	K01017;K07779	map00532
LOC113808613	3.34667	5.73	0.547	-0.87033	0.015686	metalloendopeptidase OMA1, mitochondrial-like, transcript variant X4	GO:0046872;GO:000422	K23010	map05017
LOC113808615	5.45333	10.0633	0.493	-1.02112	0.00623837	MLX-interacting protein-like, transcript variant X5	GO:004698	K09113	map04932;map04931
LOC113808617	2.04	3.86	0.487	-1.03815	0.0335597	echinoderm microtubule-associated protein-like 1, transcript variant X8	------	K18595	------
LOC113808628	72.3833	336.567	0.192	-2.37717	2.75298e-07	uncharacterized LOC113808628	GO:003024	------	------
LOC113808687	5.82333	3.52667	1.535	0.618607	0.00605907	protein disulfide-isomerase TMX3-like, transcript variant X1	GO:0016021;GO:001685	K09585	------
LOC113808709	0	0.196667	0.016	-5.94486	0.00652355	nuclear receptor-binding factor 2-like, transcript variant X2	GO:000691	K03509;K21246	map03460;map05010;map05016;map05017;map05014;map05022;map01524;map04140
LOC113808796	454.057	245.73	1.777	0.829149	0.0378221	uncharacterized LOC113808796	------	------	------
LOC113808838	1.88667	0.276667	6.952	2.79733	0.0216272	CREB-binding protein-like, transcript variant X1	GO:0006355;GO:0048511;GO:0005737;GO:0000123;GO:0005634;GO:0004402;GO:0003713;GO:0003712;GO:000827	K04498	map04110;map05166;map05164;map05165;map05211;map05161;map04350;map04330;map05167;map04310;map05215;map04922;map05016;map04720;map05152;map05206;map05203;map05200;map04024;map04066;map04068;map04919;map04630;map04935;map04520;map04916
LOC113808855	10.0133	16.4733	0.558	-0.842327	0.00458791	LIM domain-binding protein 2-like, transcript variant X1	GO:0006357;GO:0005634;GO:0003712;GO:003027	K24143	------
LOC113808861	2.22667	0.746667	2.884	1.52813	0.0109411	uncharacterized LOC113808861	------	------	------
LOC113808862	16.6167	6.79667	2.394	1.25927	0.0210539	uncharacterized LOC113808862, transcript variant X1	------	------	------
LOC113808883	0.313333	0	35.581	5.15304	0.0490441	UNC93-like protein	GO:001602	------	------
LOC113808891	1.78667	3.44333	0.481	-1.05675	0.0172736	phosphatidylserine decarboxylase proenzyme, mitochondrial-like, transcript variant X1	GO:0008654;GO:000460	K01613	map00564
LOC113808917	3.13	0.106667	25.824	4.69067	0.0492119	uncharacterized LOC113808917, transcript variant X1	GO:001602	------	------
LOC113808957	289.703	1340.92	0.2	-2.32354	5.13124e-14	uncharacterized LOC113808957	------	------	------
LOC113808963	0.873333	1.4	0.582	-0.781473	0.0344486	SH3 domain-binding protein 5 homolog	GO:0061099;GO:0035556;GO:0005737;GO:000486	K23739	------
LOC113808977	3224.6	4737.59	0.624	-0.68014	0.0396732	60S ribosomal protein L37-like	GO:0006412;GO:0005840;GO:0003735;GO:0046872;GO:001984	K02922	map03010;map05171
LOC113808979	5.62667	10.5333	0.501	-0.998202	0.000343981	ras-specific guanine nucleotide-releasing factor RalGPS1-like	------	K24023	------
LOC113808980	11.4967	4.56	2.332	1.2214	0.000180151	dnaJ homolog subfamily B member 9-like, transcript variant X1	GO:000841	K14662	------
LOC113808980	2.34	0.566667	3.76	1.9109	0.000126005	dnaJ homolog subfamily B member 9-like, transcript variant X2	GO:000841	K14662	------
LOC113808992	23.0067	10.5833	1.971	0.978955	0.00199554	E3 ubiquitin-protein ligase Mdm2-like	GO:0005634;GO:004687	K06643;K10127	map04110;map05214;map05165;map04115;map05215;map05218;map05219;map05169;map04218;map05163;map05131;map04625;map04120;map04144;map05220;map05206;map05205;map05203;map05202;map05200;map04068;map04919;map01522;map04151;map01524
LOC113808980	21.89	12.7367	1.61	0.686944	0.00327828	dnaJ homolog subfamily B member 9-like, transcript variant X4	GO:000841	K09515	------
LOC113808980	2.02	0.9	2.114	1.08027	0.0309898	dnaJ homolog subfamily B member 9-like, transcript variant X5	GO:000841	K09515	------
LOC113809067	45.0367	23.81	1.812	0.857492	0.0045659	nicalin-1-like	GO:0009966;GO:0016021;GO:000823	------	------
LOC113809104	438.227	833.543	0.476	-1.07222	0.0358843	myosin-3-like, transcript variant X1	------	------	------
LOC113809130	1.15	0.31	3.404	1.76703	0.0388966	translocation protein SEC63 homolog, transcript variant X4	GO:0031204;GO:0016021;GO:000578	K09540	map03060;map04141
LOC113809135	2.37667	4.25	0.517	-0.951708	0.0175773	beta-glucuronidase-like	GO:0005975;GO:0005764;GO:000456	K01195	map00983;map01240;map00040;map00860;map00053;map00531;map04142
LOC113809172	1.04	0.153333	6.306	2.65672	0.00580714	uncharacterized LOC113809172, transcript variant X1	GO:001602	------	------
LOC113809172	3.31667	1.33333	2.332	1.22131	0.0128451	uncharacterized LOC113809172, transcript variant X5	GO:001602	------	------
LOC113809172	1.34333	0.113333	11.294	3.49747	0.00725566	uncharacterized LOC113809172, transcript variant X9	GO:001602	------	------
LOC113809190	5.83667	10.6633	0.499	-1.00276	0.00206675	serine/threonine-protein phosphatase 4 regulatory subunit 1-like	GO:0007165;GO:0030289;GO:001988	K15424	------
LOC113809200	190.383	87.63	2.096	1.06792	0.002882	uncharacterized LOC113809200	GO:001602	------	------
LOC113809211	1.64333	0	100.896	6.65673	0.0478753	moesin/ezrin/radixin homolog 1-like	GO:0005856;GO:0005912;GO:000377	K05762	map05206;map05205;map04530;map04810
LOC113809213	143.61	85.4	1.57	0.650671	0.0183818	V-type proton ATPase subunit D 1-like	GO:0006811;GO:004262	K02149	map05323;map00190;map04966;map05120;map05165;map04145;map04150;map04721;map05110
LOC113809241	0.25	0	126.279	6.98047	7.24212e-05	RNA-binding protein 45-like, transcript variant X4	GO:000372	K25081	------
LOC113809244	16.4267	25.46	0.601	-0.733976	0.00126866	disks large 1 tumor suppressor protein-like	------	K12076	map05166;map05165;map05203;map04660;map04390;map04391;map04530
LOC113809272	0.94	5.76667	0.14	-2.83176	0.000446968	uncharacterized LOC113809272	------	------	------
LOC113809301	24.54	10.6467	2.213	1.14595	0.0216791	uncharacterized LOC113809301	GO:0016021;GO:000493	------	------
LOC113809309	28.4333	43.84	0.595	-0.748041	0.000481014	protein ABHD14A-like, transcript variant X1	GO:001678	K13706	------
LOC113809309	1.06667	3.31667	0.306	-1.70652	0.0115064	protein ABHD14A-like, transcript variant X4	GO:001678	K13706	------
LOC113809315	5.04667	2.51333	1.897	0.924062	0.00921486	E3 ubiquitin-protein ligase RNF123-like, transcript variant X2	------	K12169	------
LOC113809327	11.5967	6.51	1.649	0.721845	0.000339653	NADH-cytochrome b5 reductase 3-like, transcript variant X3	GO:0016021;GO:000412	K00326	map00520
LOC113809312	0.646667	1.53	0.374	-1.41916	0.0453377	copine-8-like, transcript variant X6	GO:000367	K24523	------
LOC113809388	334.257	205.187	1.542	0.624882	0.00806759	phosphate carrier protein, mitochondrial-like	GO:1990547;GO:0016021;GO:000531	K15102	------
LOC113809401	398.473	195.97	1.926	0.945886	0.00137671	protein transport protein Sec61 subunit beta-like	GO:0006886;GO:0016021;GO:000578	K09481	map04145;map03060;map04141;map05110
LOC113809403	3.32667	1.73333	1.821	0.865018	0.0038625	transcription factor Sp4-like, transcript variant X3	------	K09200	------
LOC113809407	1.2	2.61667	0.421	-1.24863	0.0104016	myosin-13-like, transcript variant X1	------	------	------
LOC113809416	261.643	424.963	0.57	-0.811892	5.52974e-06	DNA-binding protein HEXBP-like, transcript variant X1	GO:0008270;GO:000367	K09250	------
LOC113809416	15.7933	71.1467	0.203	-2.29892	7.70934e-07	DNA-binding protein HEXBP-like, transcript variant X3	GO:0008270;GO:000367	K09250	------
LOC113809421	0	1.85	0.003	-8.23415	0.00164827	3'-5' exoribonuclease 1-like, transcript variant X1	GO:0031047;GO:0005737;GO:000372	K18416	------
LOC113809393	1.94667	0.98	1.862	0.896802	0.0492887	putative ATPase N2B	GO:0016021;GO:000552	K18798	------
LOC113809418	6.93333	11.12	0.586	-0.770017	0.0224369	pumilio homolog 2-like	------	------	------
LOC113809426	5.1	9.26667	0.515	-0.956136	0.00117433	uncharacterized LOC113809426, transcript variant X1	------	------	------
LOC113809436	65.4067	37.4967	1.604	0.681526	0.00687506	docking protein 2-like, transcript variant X1	------	------	------
LOC113809443	92.67	155.403	0.553	-0.854456	0.0299039	uncharacterized protein ZK1073.1-like	------	K18266	------
LOC113809450	42.8467	26.0967	1.552	0.63451	0.048038	staphylococcal nuclease domain-containing protein 1-like	GO:0031047;GO:0005737;GO:0016442;GO:000452	K15979	map05203
LOC113809459	14.0967	21.9233	0.584	-0.776712	0.0481814	uncharacterized LOC113809459	GO:001602	------	------
LOC113809508	2935.45	4614.03	0.605	-0.725114	0.0222209	40S ribosomal protein S20-like, transcript variant X2	GO:0006412;GO:0015935;GO:0003735;GO:000372	K02969	map03010;map05171
LOC113809510	0.436667	2.23333	0.182	-2.46015	7.41214e-11	microtubule-associated serine/threonine-protein kinase 3-like, transcript variant X3	------	K08789	------
LOC113809511	102.673	61.6233	1.553	0.634944	6.02126e-05	uncharacterized LOC113809511	GO:001602	------	------
LOC113809513	26.5933	15.2867	1.629	0.7038	0.0383521	2-iminobutanoate/2-iminopropanoate deaminase-like	GO:1901565;GO:0005829;GO:0005739;GO:001923	K09022	------
LOC113809516	18.37	10.97	1.555	0.636813	0.00147816	protein transport protein Sec61 subunit alpha-like 1	GO:0015031;GO:0016021;GO:000578	K10956	map04145;map03060;map04141;map05110
LOC113809592	5.92667	2.68	2.066	1.04687	0.0100778	interleukin enhancer-binding factor 2 homolog, transcript variant X4	------	K13089	------
LOC113809588	1.12333	0	289.603	8.17793	0.00233611	high affinity copper uptake protein 1-like, transcript variant X2	GO:0006878;GO:0016021;GO:0005886;GO:000537	K14686	map04978;map01524
LOC113809601	4.04667	13.66	0.269	-1.89563	2.73469e-10	uncharacterized LOC113809601	------	------	------
LOC113809603	1.47	0.57	2.405	1.26576	0.0266564	structure-specific endonuclease subunit SLX4-like	GO:0006310;GO:0006260;GO:0006281;GO:0033557;GO:000451	K10484	map03460
LOC113809611	4.09667	12.7667	0.304	-1.71761	9.65128e-05	inositol-trisphosphate 3-kinase A-like, transcript variant X1	GO:0032958;GO:001630	K00911	map04070;map04020;map00562
LOC113809611	27.0567	51.2467	0.484	-1.04665	2.73177e-05	inositol-trisphosphate 3-kinase A-like, transcript variant X2	------	K00911	map04070;map04020;map00562
LOC113809651	1.41667	2.87	0.449	-1.15559	0.00130381	nucleolar protein 4-like	------	------	------
LOC113809670	0.00666667	0.163333	0.044	-4.50355	0.041188	caveolin-3-like	GO:0070836;GO:0005901;GO:0016021;GO:000013	K12959	map05205;map04510;map05418;map04144;map05100;map05020
LOC113809671	0.966667	0.04	24.436	4.61093	0.0300014	UDP-glucuronosyltransferase 2B16-like	GO:0016021;GO:000819	K00699	map05207;map05204;map00983;map00982;map01240;map04976;map00040;map00980;map00860;map00053;map00830;map00140
LOC113809690	2.14	5.84	0.344	-1.53912	1.71446e-10	limb region 1 protein homolog, transcript variant X2	GO:001602	K25215	------
LOC113809712	1.19667	0.0466667	24.924	4.63948	0.0118722	uncharacterized LOC113809712, transcript variant X1	GO:000370	------	------
LOC113809714	255.143	110.123	2.195	1.13431	5.63445e-06	uncharacterized LOC113809714	GO:000370	------	------
LOC113809733	15.4733	22.4433	0.64	-0.642909	0.0111589	immunoglobulin-binding protein 1-like	GO:0009966;GO:0035303;GO:0005829;GO:005172	K17606	map04136;map04140
LOC113809779	3.01667	1.34667	2.116	1.08127	0.0121373	programmed cell death protein 10-like	GO:0005737;GO:000588	K18269	------
LOC113809784	22.1667	7.58333	2.773	1.47122	4.85943e-06	uncharacterized LOC113809784	GO:001602	------	------
LOC113809796	1.54	0.123333	13.187	3.72108	0.00599365	enhancer of split mbeta protein-like	GO:0006355;GO:0046983;GO:000367	K09090	------
LOC113809827	1.01333	0.0433333	25.712	4.68438	0.0172227	zinc transporter ZIP11-like, transcript variant X1	GO:0016021;GO:004687	K14717	------
LOC113809925	8.14333	14.47	0.517	-0.951177	0.00153657	transcription factor Dp-1-like, transcript variant X1	GO:0006355;GO:0051726;GO:0005634;GO:0005667;GO:000367	K04683	map04110;map04350
LOC113809937	41.65	76.6767	0.506	-0.981566	0.00231512	uncharacterized LOC113809937	------	------	------
LOC113809975	4.91667	12.0567	0.38	-1.39408	1.81292e-07	ras-related and estrogen-regulated growth inhibitor-like protein	GO:0007165;GO:0016020;GO:0003924;GO:000552	K17198	------
LOC113810025	11.5967	3.2	3.395	1.76352	0.00288532	uncharacterized LOC113810025	GO:0016021;GO:000493	------	------
LOC113810027	14.66	4.93667	2.797	1.48377	0.00170936	uncharacterized LOC113810027	GO:0016021;GO:000493	------	------
LOC113810046	37.7067	21.8133	1.637	0.710805	0.0217603	hydroxyacyl-coenzyme A dehydrogenase, mitochondrial-like	GO:0006631;GO:0016616;GO:007040	K00022	map00310;map00280;map00062;map00650;map00071;map00380
LOC113810050	1501.12	2163.82	0.652	-0.616479	0.0272133	40S ribosomal protein S15-like	GO:0006412;GO:0015935;GO:0003735;GO:000372	K02958	map03010;map05171
LOC113810063	3.32	2.04333	1.523	0.607031	0.011298	protein O-mannosyltransferase 1-like	GO:0016021;GO:0005789;GO:000416	K00728	map00514;map00515
LOC113810074	2257.45	3528.58	0.605	-0.726064	0.0103652	40S ribosomal protein S14	GO:0000028;GO:0000462;GO:0006412;GO:0005840;GO:0022627;GO:0070181;GO:0003735;GO:004802	K02955	map03010;map05171
LOC113810045	214.39	397.097	0.52	-0.942045	0.0189434	anti-lipopolysaccharide factor-like	------	------	------
LOC113810107	1094.46	1663.92	0.615	-0.700532	0.0302394	40S ribosomal protein S21-like	GO:0006412;GO:0005829;GO:0005791;GO:0005840;GO:000373	K02971	map03010;map05171
LOC113810109	29.2067	14.8167	1.884	0.913781	0.000549365	coiled-coil domain-containing protein 47-like	GO:0016021;GO:003086	K24962	------
LOC113810117	0	0.426667	0.007	-7.23319	0.0152197	rho GTPase-activating protein 26-like, transcript variant X7	------	K20071	------
LOC113810120	11.13	6.89667	1.512	0.596837	0.0129853	zinc finger protein 330 homolog	GO:0005730;GO:000827	------	------
LOC113810128	0.82	0.37	2.102	1.07162	0.0301658	uncharacterized LOC113810128	GO:0033314;GO:0010212;GO:0030174;GO:0006260;GO:0007095;GO:0005634;GO:000368	------	------
LOC113810138	1.65667	0.576667	2.589	1.37221	0.0046661	condensin complex subunit 2-like	GO:0007076;GO:0051301;GO:0005737;GO:0000796;GO:0044547;GO:0072587;GO:000368	K06676	------
LOC113810146	3104.71	4665.62	0.628	-0.670018	0.0272729	60S ribosomal protein L31-like	GO:0006412;GO:0005840;GO:000373	K02910	map03010;map05171
LOC113810148	1730.75	2828.62	0.572	-0.80548	0.00526457	60S acidic ribosomal protein P2-like	GO:0002182;GO:0022625;GO:000373	K02943	map03010;map05171
LOC113810169	147.867	232.86	0.595	-0.748864	0.000325863	uncharacterized protein ZK1073.1-like	------	K18266	------
LOC113810186	0.223333	0	91.215	6.5112	0.0406413	sorting nexin-2-like, transcript variant X1	GO:0006886;GO:0006897;GO:0030904;GO:003509	K17917	map04144
LOC113810186	0.863333	0	306.583	8.26014	0.00204359	sorting nexin-2-like, transcript variant X8	GO:0006886;GO:0006897;GO:0030904;GO:003509	K17917	map04144
LOC113810192	0.65	4.29333	0.143	-2.80181	0.0291545	60S ribosomal protein L12-like	GO:0006412;GO:0005840;GO:000373	K02870	map03010;map05171
LOC113810215	3.37667	1.52667	2.077	1.05422	3.03184e-05	transformation/transcription domain-associated protein-like, transcript variant X4	GO:0016573;GO:0016021;GO:0000123;GO:001630	K08874	map05166
LOC113810216	39.56	24.1533	1.546	0.62891	0.00251661	phenylalanine--tRNA ligase beta subunit-like	GO:0006432;GO:0005737;GO:0004826;GO:0000287;GO:0003723;GO:000552	K01890	map00970
LOC113810235	0.93	3.11	0.284	-1.81827	0.00101932	zinc finger protein Noc-like	------	------	------
LOC113810260	3.12	0.613333	5.134	2.36021	0.00589329	uncharacterized LOC113810260	------	------	------
LOC113810340	0.106667	0.546667	0.176	-2.50753	0.0357502	gastrula zinc finger protein XlCGF57.1-like, transcript variant X3	------	------	------
LOC113810408	0.936667	0	95.246	6.57359	0.0360958	uncharacterized LOC113810408, transcript variant X1	------	------	------
LOC113810418	19.1833	8.86333	2.09	1.06375	0.0375155	uncharacterized LOC113810418	------	------	------
LOC113810419	41.5667	22.0833	1.778	0.830267	0.00219641	uncharacterized LOC113810419, transcript variant X1	------	------	------
LOC113810421	115.62	70.36	1.537	0.620248	0.000164365	uncharacterized LOC113810421	------	------	------
LOC113810472	33.9633	46.1933	0.665	-0.588215	0.0431052	uncharacterized LOC113810472	GO:0005524;GO:000467	K15409	map05168
LOC113810483	13.8367	4.53	2.963	1.56716	0.000121527	UTP--glucose-1-phosphate uridylyltransferase-like, transcript variant X4	------	K00963	map00520;map00040;map00500;map00052;map01240
LOC113810486	106.163	176.307	0.544	-0.878134	0.0220221	innexin inx2-like	GO:0006811;GO:0005886;GO:0016021;GO:000592	K22037	------
LOC113810560	0.123333	0.973333	0.117	-3.09733	0.00169172	uncharacterized LOC113810560	GO:0035099;GO:0030335;GO:0045793;GO:0008039;GO:0048010;GO:0008347;GO:0016020;GO:0005615;GO:000808	------	------
LOC113810599	2000.46	2908.95	0.649	-0.624578	0.0194337	60S ribosomal protein L18a-like	GO:0006412;GO:0005840;GO:000373	K02882	map03010;map05171
LOC113810619	0.846667	0.0866667	8.409	3.07187	0.0331781	uncharacterized LOC113810619, transcript variant X1	------	------	------
LOC113810631	17.63	9.43667	1.74	0.799056	0.0102154	dnaJ homolog subfamily C member 3-like	------	K09523	map05164;map04141
LOC113810692	13.9967	30.58	0.405	-1.30392	0.0139848	uncharacterized LOC113810692	GO:001602	------	------
LOC113810713	0.293333	0.0166667	18.036	4.17279	0.0349301	uncharacterized LOC113810713	GO:000531	------	------
LOC113810715	3.42	0.173333	21.669	4.43759	0.0257374	apolipophorins-like	------	------	------
LOC113810734	0.72	0.106667	6.694	2.74297	0.027523	probable Na(+)/H(+) antiporter nhx-9	GO:0006885;GO:0016021;GO:001538	K12040	map04964;map04978;map04976;map04974
LOC113810735	2.33667	8.27667	0.264	-1.92242	0.000147235	formimidoyltransferase-cyclodeaminase-like	GO:0035999;GO:0019556;GO:0019557;GO:0005794;GO:0005542;GO:0030412;GO:003040	K13990	map00340;map00670
LOC113810730	1.74667	0.593333	2.679	1.42165	0.0126053	glycerol-3-phosphate dehydrogenase, mitochondrial-like, transcript variant X2	GO:0015074;GO:0006072;GO:0009331;GO:0004368;GO:0005509;GO:000367	K00111	map00564
LOC113810772	9.44667	5.63	1.597	0.675551	0.0175526	poly [ADP-ribose] polymerase 2-like	GO:0006471;GO:0005634;GO:0003950;GO:000367	K10798	map04212;map04210;map03410
LOC113810783	10.9867	15.89	0.646	-0.631472	0.0286099	zinc finger protein 260-like	GO:0006357;GO:0005634;GO:0000978;GO:000122	K09228	map05168
LOC113810790	8.79	14.3567	0.567	-0.819835	0.0193679	septin-9-like	------	K16938	map05100;map05131
LOC113810804	1.03667	3.76	0.261	-1.93584	0.0434204	mesoderm induction early response protein 3-like, transcript variant X2	------	------	------
LOC113810829	0	1.16333	0.016	-5.97463	0.0186097	uncharacterized LOC113810829	GO:001602	------	------
LOC113810869	24.0367	35.0967	0.648	-0.625176	0.0393192	U6 snRNA-associated Sm-like protein LSm5	GO:0008380;GO:0006397;GO:0005681;GO:000372	K12624	map03018;map03040
LOC113810876	0.606667	1.59333	0.37	-1.43529	0.00381202	transcription elongation factor SPT6-like	GO:0006139;GO:0032968;GO:0005634;GO:0003746;GO:000367	K11292	------
LOC113810910	20.72	58.3633	0.337	-1.57113	0.00479675	bindin-like, transcript variant X2	------	------	------
LOC113810910	14.39	59.2633	0.234	-2.09309	0.00864064	bindin-like, transcript variant X4	------	------	------
LOC113810937	0.923333	1.94667	0.441	-1.17977	0.00804073	uncharacterized LOC113810937, transcript variant X2	------	K11662	------
LOC113810935	0.623333	0.21	2.877	1.5248	0.0247242	uncharacterized LOC113810935, transcript variant X7	GO:000716	K20641	------
LOC113810984	13.7833	7.11333	1.817	0.861902	0.000427505	mannosyl-oligosaccharide glucosidase-like, transcript variant X3	GO:0009311;GO:0016021;GO:000457	K01228	map00510;map04141
LOC113811036	9.54	5.58333	1.584	0.66375	0.0341313	transport and Golgi organization protein 1-like, transcript variant X1	GO:001602	K23704	------
LOC113811180	1.32667	0	318.257	8.31405	0.00200356	retinoblastoma-binding protein 5 homolog	GO:004818	K14961	map04934
LOC113811195	0.67	2.37	0.263	-1.92433	0.00139159	heparan-alpha-glucosaminide N-acetyltransferase-like, transcript variant X3	GO:0005765;GO:0016021;GO:001501	K10532	map04142;map00531
LOC113811201	7.05	21.2867	0.289	-1.79163	0.0338583	retinoid-inducible serine carboxypeptidase-like	GO:0016021;GO:000418	K09646	------
LOC113811213	0.776667	0.206667	3.618	1.85502	0.0446061	uncharacterized LOC113811213	------	------	------
LOC113811232	15.7567	9.20333	1.589	0.667829	0.00374748	SWI/SNF-related matrix-associated actin-dependent regulator of chromatin subfamily A member 5-like, transcript variant X2	GO:0043044;GO:0005634;GO:0016818;GO:0070615;GO:0031491;GO:0003676;GO:000552	K11654	------
LOC113811233	1.47667	0.196667	7.017	2.81087	9.09692e-06	calcium-transporting ATPase type 2C member 1-like, transcript variant X3	------	K01537	------
LOC113811233	0.156667	0	116.969	6.86999	0.0218907	calcium-transporting ATPase type 2C member 1-like, transcript variant X4	------	K01537	------
LOC113811237	460.277	208.287	2.024	1.0174	9.89863e-07	arginase, hepatic-like	GO:0000050;GO:0006525;GO:0046872;GO:000405	K01476	map00220;map00330;map05146
LOC113811242	717.69	57.9033	13.219	3.72458	0.0120024	uncharacterized LOC113811242	------	------	------
LOC113811243	775.15	43.3267	17.6	4.1375	0.0374108	uncharacterized LOC113811243	------	------	------
LOC113811248	2.97	9.05667	0.308	-1.69733	0.00252566	annulin-like, transcript variant X1	GO:0018149;GO:0003810;GO:004687	K05619	------
LOC113811251	1093.12	1642	0.626	-0.676016	0.0148841	40S ribosomal protein S11-like, transcript variant X1	GO:0006412;GO:0005840;GO:000373	K02949	map03010;map05171
LOC113811269	0.863333	5.38333	0.155	-2.69397	0.000515125	angiopoietin-related protein 2-like	------	------	------
LOC113811280	2.10667	3.84	0.508	-0.977304	0.000254954	uncharacterized LOC113811280, transcript variant X1	GO:0005634;GO:0046983;GO:000367	------	------
LOC113811280	5.36667	3.31	1.525	0.60922	0.0389996	uncharacterized LOC113811280, transcript variant X3	GO:0005634;GO:0046983;GO:000367	------	------
LOC113811282	14.3133	21.4233	0.609	-0.715438	0.00150779	intracellular protein transport protein USO1-like, transcript variant X1	------	------	------
LOC113811289	0.786667	0.273333	2.597	1.37708	0.0391054	zinc finger protein 252-like	------	K09228	map05168
LOC113811313	53.6367	27.6367	1.794	0.843523	0.00806625	trithorax group protein osa-like	GO:0006366;GO:0005634;GO:004698	K07361	map04664;map04650;map04660;map04015;map05135;map04380;map04611
LOC113811314	30.03	15.8733	1.802	0.849496	0.0273157	U2 small nuclear ribonucleoprotein A'-like	GO:0000398;GO:003062	K11092	map03040
LOC113811415	1.25333	0.546667	2.123	1.0862	0.0306134	uncharacterized LOC113811415, transcript variant X2	------	------	------
LOC113811416	30.7667	47.8267	0.596	-0.745427	6.25822e-05	G-protein coupled receptor Mth2-like	GO:0016021;GO:000493	K04599	------
LOC113811419	0.546667	4.03333	0.129	-2.95761	0.000545785	aminopeptidase N-like	GO:0004177;GO:0008270;GO:000823	K11140	map04640;map00480;map04614
LOC113811453	25.15	13.2533	1.828	0.87019	0.0292397	myosin-IB-like	GO:0016459;GO:0003774;GO:000552	K10356	map05130
LOC113811481	32.3467	15.8633	1.921	0.941671	0.000854895	von Willebrand factor A domain-containing protein 5A-like	------	K24510	------
LOC113811537	283.96	156.307	1.724	0.785743	0.00638872	malate dehydrogenase, mitochondrial-like	GO:0006099;GO:0005975;GO:0006108;GO:003006	K00026	map00020;map00630;map00620;map00270
LOC113811550	17.42	34.7233	0.474	-1.0758	0.00711937	uncharacterized LOC113811550, transcript variant X1	------	------	------
LOC113811593	30.6467	15.97	1.785	0.836302	0.000640598	solute carrier organic anion transporter family member 4A1-like, transcript variant X2	------	K14354	------
LOC113811595	21.8667	8.92667	2.363	1.24049	0.00729996	28S ribosomal protein S29, mitochondrial-like	GO:0006915;GO:0015935;GO:0005840;GO:0005739;GO:000576	K17408	------
LOC113811598	45.7967	21.1567	2.048	1.03424	0.000462773	NADP-dependent malic enzyme-like, transcript variant X4	GO:0051287;GO:0004471;GO:004687	K00029	map00620;map03320
LOC113811623	4.58333	1.73	2.442	1.28813	0.0160574	E3 ubiquitin-protein ligase NRDP1-like, transcript variant X2	GO:0046872;GO:006163	K11981	map04144
LOC113811645	0.493333	0.0133333	34.639	5.1143	0.02796	multidrug resistance-associated protein 5-like, transcript variant X2	------	K05668	map01523;map02010
LOC113811671	58.0333	35.3633	1.543	0.625869	0.000181077	coatomer subunit beta-like, transcript variant X1	GO:0006886;GO:0016192;GO:0000139;GO:0030126;GO:000519	K17301	------
LOC113811689	150.71	223.227	0.638	-0.649101	0.00461018	gamma-aminobutyric acid receptor-associated protein-like	GO:0000422;GO:0006914;GO:0016236;GO:0000045;GO:0035096;GO:0006995;GO:0031396;GO:0008340;GO:0010506;GO:0005829;GO:0000421;GO:0016020;GO:0005776;GO:0044754;GO:0044753;GO:0031625;GO:0019901;GO:0050811;GO:003138	K08341	map04136;map04137;map04068;map04621;map04727;map04212;map04140
LOC113811712	16.94	3.11333	5.15	2.3647	0.000155099	proliferating cell nuclear antigen-like	GO:0006260;GO:0006275;GO:0005634;GO:0030337;GO:000367	K04802	map04110;map05161;map03430;map03420;map03410;map03030;map04530
LOC113811731	9.88667	14.9733	0.625	-0.67731	0.0348042	beta-hexosaminidase subunit alpha-like	GO:0005975;GO:0004563;GO:010214	K12373	map00520;map00603;map00604;map00511;map00513;map00531;map04142
LOC113811739	0.01	0.853333	0.01	-6.59359	1.92432e-06	L-fucose kinase-like, transcript variant X3	GO:0016301;GO:000552	K05305	map00520;map00051
LOC113811739	0.256667	0	109.756	6.77816	0.000319153	L-fucose kinase-like, transcript variant X5	GO:0016301;GO:000552	K05305	map00520;map00051
LOC113811762	1.09333	0.37	2.832	1.50158	0.0234471	uncharacterized LOC113811762	GO:000367	------	------
LOC113811782	0.54	1.11	0.44	-1.18509	0.0395045	E3 ubiquitin-protein ligase SMURF1-like, transcript variant X1	GO:0006511;GO:006163	K04678	map04120;map04350;map04144;map04341;map04340
LOC113811782	9.12333	26.9667	0.312	-1.67929	1.30272e-13	E3 ubiquitin-protein ligase SMURF1-like, transcript variant X2	GO:0006511;GO:006163	K04678	map04120;map04350;map04144;map04341;map04340
LOC113811803	4.81333	2.36667	1.902	0.927793	0.00270488	membrane-associated tyrosine- and threonine-specific cdc2-inhibitory kinase-like	GO:0016021;GO:0004674;GO:0005524;GO:000467	K06633	map04110;map04914;map04114
LOC113811885	148.44	82.3833	1.726	0.787047	0.00512348	isocitrate dehydrogenase [NADP] cytoplasmic-like	GO:0006099;GO:0006102;GO:0006097;GO:0051287;GO:0000287;GO:000445	K00031	map00020;map04146;map00480;map05230
LOC113811955	15.8967	7.84333	1.876	0.907325	9.78397e-05	organic cation transporter protein-like	GO:0016021;GO:002285	K08202	map05231
LOC113811984	1.09333	2.16	0.47	-1.09005	0.0436993	uncharacterized LOC113811984	------	------	------
LOC113812021	0.173333	0.83	0.189	-2.40074	0.0254023	uncharacterized LOC113812021	------	------	------
LOC113812023	46.55	67.4767	0.661	-0.597535	0.0420213	mitochondrial uncoupling protein Bmcp-like	GO:0015729;GO:0071423;GO:0015709;GO:0071422;GO:0008272;GO:0035435;GO:0055085;GO:0016021;GO:0015297;GO:0015131;GO:0015116;GO:0015117;GO:0015141;GO:001514	K15106	------
LOC113812049	10.07	3	3.259	1.70465	0.00100146	F-box only protein 44-like, transcript variant X1	------	K10102;K10100	map04141
LOC113812049	32.6767	14.1733	2.137	1.09562	0.00025053	F-box only protein 44-like, transcript variant X3	------	K10102;K10100	map04141
LOC113812174	12.74	6.31667	1.884	0.913435	7.15754e-09	uncharacterized LOC113812174	GO:001602	K12737	------
LOC113812194	1.69333	0.04	37.272	5.22003	0.0350813	tenascin-like	------	------	------
LOC113812216	5.93	2.95667	1.886	0.915114	0.0464709	elongation factor Ts, mitochondrial-like, transcript variant X1	GO:0005739;GO:000374	K02357	------
LOC113812226	0.423333	1.23333	0.314	-1.6715	0.0284998	endonuclease III-like protein 1	GO:0006285;GO:0005739;GO:0005634;GO:0051539;GO:0140078;GO:0004519;GO:0000703;GO:0003677;GO:004687	K10773	map03410
LOC113812236	10.0067	4.55333	1.979	0.984754	0.0192205	acetyl-coenzyme A transporter 1-like, transcript variant X1	GO:0016021;GO:000852	K03372	map00604
LOC113812399	138.04	322.393	0.391	-1.35527	2.40438e-06	programmed cell death protein 4-like	GO:0045892;GO:000573	K16865	map05206;map05205
LOC113812420	9.78	2.84	3.292	1.71875	0.0150591	inosine triphosphate pyrophosphatase-like, transcript variant X2	------	K01519	map00983;map00230
LOC113812468	12.3233	5.03	2.395	1.25983	0.00487281	ADP-ribosylation factor 1, transcript variant X4	GO:0048749;GO:0001745;GO:0048488;GO:0010883;GO:0002786;GO:0006886;GO:1990386;GO:0043001;GO:0032011;GO:0007269;GO:1904801;GO:0006892;GO:0007112;GO:0006897;GO:0016192;GO:0061484;GO:0045807;GO:0005737;GO:0045177;GO:0005795;GO:0005794;GO:0032154;GO:0005886;GO:0005829;GO:0005764;GO:0098793;GO:0005768;GO:0016021;GO:0005525;GO:000392	K07937	map05134;map05131;map05130;map05132;map04072;map04144;map05110
LOC113812471	6.49	4.05333	1.505	0.589836	0.0218295	glutamate dehydrogenase, mitochondrial-like, transcript variant X2	GO:0006520;GO:0004354;GO:000435	K00261	map04964;map00220;map00250;map00910;map04217
LOC113812617	0.79	0.0166667	43.523	5.44371	0.0151828	uncharacterized LOC113812617	GO:000419	------	------
LOC113812621	2.27667	0.0466667	56.954	5.83171	0.00643617	uncharacterized kinase-like protein D1044.1, transcript variant X4	------	------	------
LOC113812626	2.56333	0.603333	4.081	2.02882	0.00390689	calcium and integrin-binding protein 1-like, transcript variant X1	GO:0007229;GO:000550	K17259	------
LOC113812626	33.9733	9.45	3.465	1.79292	3.68739e-06	calcium and integrin-binding protein 1-like, transcript variant X2	GO:0007229;GO:000550	K17259	------
LOC113812701	23.92	13.1833	1.695	0.761273	1.02965e-05	glycerol-3-phosphate phosphatase-like	GO:001679	K19269	map00630
LOC113812483	9.49333	5.50667	1.606	0.683901	0.000202309	2-oxoglutarate dehydrogenase, mitochondrial-like, transcript variant X4	------	K00164	map00020
LOC113812739	0.403333	5.83333	0.071	-3.81887	0.0164267	sodium-dependent multivitamin transporter-like	GO:0006814;GO:0016021;GO:0022857;GO:001529	K14388;K14386	map04977
LOC113812754	23.0167	10.8733	1.939	0.955099	0.00720286	serine/threonine-protein phosphatase 6 regulatory ankyrin repeat subunit C-like	------	------	------
LOC113812756	3.92333	1.90667	1.936	0.952944	0.000578271	trafficking protein particle complex subunit 12-like, transcript variant X2	------	K20309	------
LOC113812814	83.4867	353.257	0.22	-2.18351	2.19953e-18	phenoloxidase-activating factor 2-like	GO:000425	------	------
LOC113812815	10.54	3.57	2.791	1.481	6.93447e-05	THO complex subunit 6 homolog	GO:000372	K13175	map03013
LOC113812823	34.7867	79.2733	0.393	-1.34853	0.0232065	uncharacterized LOC113812823	GO:0035556;GO:0040008;GO:000996	K04695;K04701	map04910;map04935;map04630;map04930;map04917
LOC113812888	0.73	3.58667	0.187	-2.41987	0.00269419	perlucin-like	GO:003024	------	------
LOC113812908	1.20333	0.17	6.308	2.65729	0.0329035	uncharacterized LOC113812908	------	K20041	------
LOC113812916	14.45	21.4933	0.613	-0.70578	0.0233643	uncharacterized LOC113812916, transcript variant X1	GO:0007166;GO:0016021;GO:000493	------	------
LOC113812916	14.45	21.4933	0.613	-0.70578	0.0233643	uncharacterized LOC113812916, transcript variant X2	GO:0007166;GO:0016021;GO:000493	------	------
LOC113812921	2.38	0.253333	9.319	3.22014	0.0201268	sulfide_quinone oxidoreductase, mitochondrial-like	GO:001649	K22470	map00920
LOC113812937	0.536667	0	196.713	7.61994	0.00608672	DNA polymerase delta catalytic subunit-like, transcript variant X3	GO:0006260;GO:0005634;GO:0051539;GO:0000166;GO:0003887;GO:0003677;GO:004687	K02327	map03430;map03440;map03410;map03420;map03030
LOC113812943	0.42	0	119.369	6.89928	0.00339704	cysteine--tRNA ligase, mitochondrial-like, transcript variant X2	GO:0006423;GO:0005737;GO:0046872;GO:0004817;GO:000552	K01883	map00970
LOC113812950	0.963333	0.24	3.884	1.9577	0.0109811	kynurenine 3-monooxygenase-like	GO:0019674;GO:0034354;GO:0006569;GO:0043420;GO:0070189;GO:0019805;GO:0005741;GO:0031966;GO:0050660;GO:0004502;GO:0016174;GO:007194	K00486	map00380;map01240
LOC113812980	6.65	13.51	0.431	-1.21479	0.0451159	putative adenosylhomocysteinase 3, transcript variant X4	GO:0006730;GO:000401	K01251	map00270
LOC113813043	28.14	16.7533	1.609	0.686306	0.0157458	NSFL1 cofactor p47-like	GO:000579	K14012	map04141
LOC113813047	12.57	3.59	3.379	1.7565	1.60045e-05	uncharacterized LOC113813047	------	------	------
LOC113813051	1.47667	0.353333	3.879	1.95566	0.00580776	uncharacterized LOC113813051, transcript variant X5	------	------	------
LOC113813056	14.7233	5.97667	2.247	1.16832	0.0357122	cytosolic iron-sulfur assembly component 2B-like	GO:0007059;GO:010603	------	------
LOC113813063	459.8	154.633	2.834	1.50264	2.30296e-09	uncharacterized LOC113813063	GO:001602	------	------
LOC113813078	0	0.71	0.006	-7.2849	0.0105207	alanine aminotransferase 2-like	GO:0009058;GO:0003824;GO:0030170;GO:000848	K00814	map00220;map00250
LOC113813105	20.17	31.7267	0.574	-0.801904	0.0227156	DNA-binding protein D-ETS-4-like	GO:0005634;GO:0003700;GO:004356	K09442	map04361
LOC113813125	0.19	0	71.396	6.15777	0.0022287	uncharacterized protein DDB_G0290685-like, transcript variant X2	GO:000827	------	------
LOC113813128	0.843333	0.186667	4.28	2.09763	0.0231435	torso-like protein, transcript variant X2	------	K12377	map04013
LOC113813188	0.163333	1.60667	0.089	-3.48875	0.00414978	cubilin-like, transcript variant X1	------	K13046;K14616	map04977
LOC113813288	11.1167	6.53667	1.607	0.684172	0.00701859	lon protease homolog, mitochondrial-like	GO:0051131;GO:0070407;GO:0006515;GO:0034599;GO:0005759;GO:0004176;GO:0043565;GO:0004252;GO:000552	K08675	------
LOC113813294	19.0467	6.75333	2.632	1.3961	0.00593005	nucleobindin-2-like, transcript variant X4	------	K20371	------
LOC113813320	0.533333	1.19	0.409	-1.29153	0.039666	open rectifier potassium channel protein 1-like, transcript variant X1	GO:0016021;GO:000526	------	------
LOC113813322	2.94333	4.46333	0.603	-0.729682	0.0127813	zinc finger protein ush-like	GO:0006357;GO:0005634;GO:0001085;GO:0046872;GO:000367	K17441	------
LOC113813369	0.516667	0.01	45.012	5.49224	0.0117022	uncharacterized LOC113813369	------	------	------
LOC113813386	0.19	0.643333	0.274	-1.86811	0.00355814	differentially expressed in FDCP 8-like, transcript variant X1	GO:003555	------	------
LOC113813404	3.74333	0.14	30.136	4.91343	0.00340797	uncharacterized LOC113813404	GO:0045088;GO:0002752;GO:0006869;GO:0045087;GO:0005576;GO:0005319;GO:003818	------	------
LOC113813406	2.35333	0	178.287	7.47806	0.0107445	uncharacterized LOC113813406	GO:000531	------	------
LOC113813426	0.256667	0	87.46	6.45055	0.0411166	parafibromin-like, transcript variant X3	GO:0006368;GO:0016570;GO:001659	K15175	------
LOC113813428	52.14	28.55	1.711	0.774852	0.00652966	protein CNPPD1-like, transcript variant X2	GO:0000079;GO:001990	------	------
LOC113813431	7.48667	20.1067	0.342	-1.54824	1.50976e-06	leucine-rich repeats and immunoglobulin-like domains protein 3	GO:001602	K24610	------
LOC113813470	5.19333	1.72333	2.944	1.55759	0.0169215	uncharacterized LOC113813470, transcript variant X1	------	K17289;K08752	map03320
LOC113813475	11.2733	5.76	1.82	0.863858	0.000100952	UDP-glucose_glycoprotein glucosyltransferase 1-like	GO:0006486;GO:0005788;GO:000398	K11718	map04141
LOC113813477	0.566667	0.0533333	11.446	3.51676	0.0393393	uncharacterized LOC113813477	GO:001602	------	------
LOC113813488	8.84	34.04	0.244	-2.03756	6.0626e-05	uncharacterized LOC113813488	GO:001602	------	------
LOC113813489	4.89	7.86333	0.568	-0.816497	0.0150115	gelsolin, cytoplasmic-like	GO:005101	K05768	map04666;map05203;map04810
LOC113813513	4.49667	2.47	1.674	0.742982	0.0411015	bromodomain-containing protein 8-like	------	K11321	------
LOC113813588	97.2967	9.7	9.792	3.29165	5.90324e-19	sodium-dependent nutrient amino acid transporter 1-like	GO:0016021;GO:001529	------	------
LOC113813597	2.65333	0.993333	2.502	1.32325	0.00345038	sodium-dependent nutrient amino acid transporter 1-like	GO:0016021;GO:001529	------	------
LOC113813598	29.0633	274.907	0.102	-3.29196	0.00193623	insulin-like growth factor-binding protein-related protein 1, transcript variant X2	GO:0001558;GO:0005576;GO:000552	K23576	------
LOC113813673	41.73	62.8067	0.622	-0.686067	0.000108922	receptor-interacting serine/threonine-protein kinase 1-like, transcript variant X3	GO:000716	K20699	map04624
LOC113813722	23.4133	11.7333	1.918	0.939277	0.0470726	peptidyl-prolyl cis-trans isomerase-like	GO:0006457;GO:000375	K09565	map05145;map05208;map05012;map05010;map04020;map05017;map04022;map05016;map05415;map04613;map05022;map05020
LOC113813773	0.503333	0.07	7.417	2.8908	0.0315273	uncharacterized LOC113813773	------	K23092	------
LOC113813834	21.87	8.89	2.33	1.22004	0.00370706	cellular tumor antigen p53-like, transcript variant X1	GO:0006915;GO:0005634;GO:0003700;GO:0046872;GO:000097	K10149	map05206;map04214;map04391
LOC113813901	1.28	0	100.613	6.65267	0.000308741	tRNA 2'-phosphotransferase 1-like, transcript variant X1	GO:0003950;GO:000021	K10669	------
LOC113813910	17.8333	0	2710.26	11.4042	0.00351201	nucleolin-like, transcript variant X3	------	K11294	map05130
LOC113813946	5377.91	2229.65	2.257	1.17449	0.0206241	uncharacterized LOC113813946	------	------	------
LOC113813965	17.89	27.8733	0.573	-0.802671	0.0495463	sodium- and chloride-dependent transporter XTRP3A-like, transcript variant X1	GO:0005887;GO:001529	K05048	------
LOC113813971	2.4	8.33667	0.268	-1.89784	3.84162e-07	uncharacterized LOC113813971	------	------	------
LOC113814032	11.9267	25.8467	0.42	-1.25304	5.29678e-05	dual specificity protein phosphatase 10-like	GO:0004725;GO:0106306;GO:0017017;GO:010630	K20216	map04010;map04013;map04214
LOC113814076	2.67667	1.25333	1.945	0.959968	0.0354693	synembryn-A-like	GO:000573	------	------
LOC113814081	1.76333	0.716667	2.291	1.19584	0.0182291	glycerol-3-phosphate dehydrogenase, mitochondrial-like	GO:0006072;GO:0009331;GO:000436	K00111	map00564
LOC113814082	0.856667	2.49667	0.302	-1.72695	0.0474122	proline-rich protein 36-like	GO:0035076;GO:0016021;GO:0005634;GO:0043565;GO:0035100;GO:0008270;GO:000487	------	------
LOC113814106	7.11667	4.06	1.629	0.704198	0.00565622	integrator complex subunit 12-like, transcript variant X3	GO:0005634;GO:004687	K13149	------
LOC113814204	2.82667	0.406667	6.489	2.69796	0.00617878	uncharacterized LOC113814204	------	------	------
LOC113814246	1.03	2.11	0.457	-1.13087	0.0158137	sorting nexin-25-like	GO:0030512;GO:0016021;GO:003509	K17887	------
LOC113814365	24.0033	8.58333	2.542	1.34569	3.29571e-05	proclotting enzyme-like	GO:0005576;GO:000425	------	------
LOC113814379	0.593333	1.71333	0.328	-1.60722	0.00663231	uncharacterized LOC113814379	GO:0016021;GO:001649	------	------
LOC113814443	2.58	5.03667	0.466	-1.10248	0.0043277	laminin subunit gamma-1-like, transcript variant X2	------	K05635	map05165;map04510;map05145;map04512;map05200;map05146;map05020;map04151;map05222
LOC113814456	5.57333	9.06667	0.568	-0.81612	5.65189e-05	beta-1,3-galactosyltransferase brn-like, transcript variant X2	GO:0006486;GO:0016021;GO:0000139;GO:001675	K02175	map04320
LOC113814457	362.81	790.92	0.419	-1.25466	6.73707e-10	uncharacterized LOC113814457	GO:001602	------	------
LOC113814458	39.0867	56.51	0.649	-0.623073	0.0113941	reactive oxygen species modulator 1-like	GO:001602	------	------
LOC113814461	0.486667	1.46667	0.318	-1.65395	0.0421163	cell division control protein 48-like, transcript variant X1	GO:0016887;GO:000552	K14575	map03008
LOC113814469	15.5467	2.10333	8.244	3.0433	0.0289057	uncharacterized LOC113814469	GO:000823	------	------
LOC113814499	0	2.66	0.001	-10.2402	0.00877003	probable nuclear hormone receptor HR3, transcript variant X1	------	K14033	------
LOC113814568	6.10333	0.826667	7.645	2.93452	0.0320527	kielin/chordin-like protein, transcript variant X2	GO:0005576;GO:000486	K05719	map05140;map05165;map05145;map04015;map04810;map05135;map05131;map05130;map05133;map04530;map05222;map04514;map05205;map04510;map04512;map05200;map04360;map05414;map05412;map04145;map05410;map04670;map05100;map04151;map04611
LOC113814585	0.29	1.16667	0.244	-2.03766	0.0471543	uncharacterized LOC113814585	------	------	------
LOC113814629	3.34	6.63	0.479	-1.0606	0.0488484	N(4)-(Beta-N-acetylglucosaminyl)-L-asparaginase-like	GO:0006517;GO:0005737;GO:0005764;GO:0016787;GO:000394	K01444	map00511;map04142
LOC113814661	0.703333	2.58333	0.254	-1.97896	0.00355602	C-C chemokine receptor type 1-like	GO:0097746;GO:0008217;GO:0016021;GO:0005886;GO:0004930;GO:000160	K04219;K04241	map04080;map04935
LOC113814743	56.3667	0.64	82.085	6.35906	0.01448	probable ATP-dependent RNA helicase DDX17, transcript variant X3	GO:0016787;GO:0003724;GO:0003676;GO:000552	K13178	------
LOC113814743	65.1633	0	13450.9	13.7154	1.1927e-05	probable ATP-dependent RNA helicase DDX17, transcript variant X4	GO:0016787;GO:0003724;GO:0003676;GO:000552	K13178	------
LOC113814757	105.143	161.83	0.596	-0.746257	0.043647	probable ATP-dependent RNA helicase DDX17	GO:0016787;GO:0003724;GO:0003676;GO:000552	K13178;K12823	map05205;map05202;map03040
LOC113814783	0.01	0.246667	0.044	-4.49195	0.0463791	uncharacterized LOC113814783	GO:001602	------	------
LOC113814803	2.12	0.843333	2.367	1.24288	0.00174143	uncharacterized LOC113814803	------	------	------
LOC113814820	6.05333	10.9033	0.504	-0.988993	0.00541963	uncharacterized LOC113814820	GO:001712	------	------
LOC113814833	12.2933	18.0067	0.636	-0.652251	0.0044286	uncharacterized LOC113814833	------	------	------
LOC113814834	0.176667	0.00333333	29.061	4.86099	0.013384	choline/ethanolaminephosphotransferase 1-like, transcript variant X7	GO:0008654;GO:0016021;GO:001678	K13644	map00565;map00564;map00440
LOC113814881	33.7833	82.63	0.383	-1.38329	5.02193e-06	ribosome biogenesis protein NSA2 homolog	GO:0006364;GO:000573	K14842	------
LOC113814890	2414.81	3551.47	0.638	-0.647247	0.00110819	ubiquitin-40S ribosomal protein S27a, transcript variant X1	GO:0006412;GO:0005840;GO:0003735;GO:004687	K02977	map04137;map05167;map05012;map05131;map05171;map04120;map03010;map05022
LOC113814899	0.616667	1.3	0.449	-1.15551	0.0208204	uncharacterized LOC113814899	GO:0008483;GO:0016829;GO:0030170;GO:005045	K18202;K14286	map00564;map00310
LOC113814890	20.3267	2.79667	7.098	2.82733	0.00905338	ubiquitin-40S ribosomal protein S27a, transcript variant X2	GO:0006412;GO:0005840;GO:0003735;GO:004687	K02977	map04137;map05167;map05012;map05131;map05171;map04120;map03010;map05022
LOC113814912	76.8933	43.73	1.676	0.744996	0.0126028	V-type proton ATPase subunit e 2-like	GO:0033179;GO:0016021;GO:0015078;GO:001678	K02153	map05165;map04966;map05120;map04721;map04145;map00190;map05323;map05110
LOC113814930	0.316667	2	0.146	-2.78057	4.14008e-05	MAGUK p55 subfamily member 6-like	------	K24048	------
LOC113814952	13.0733	18.3533	0.659	-0.601897	0.0459179	vascular endothelial growth factor receptor 3-like, transcript variant X1	GO:0033674;GO:0007169;GO:0007275;GO:0043235;GO:0016021;GO:0005887;GO:0004714;GO:0004715;GO:0004713;GO:0004672;GO:000552	------	------
LOC113815000	0.873333	2.97333	0.278	-1.84621	0.00257776	translocation protein SEC62-like, transcript variant X1	GO:0015031;GO:003017	K12275	map03060;map04141
LOC113814999	11.7367	7.03667	1.55	0.631891	0.0205134	ran GTPase-activating protein 1-like	GO:0043547;GO:0007165;GO:000509	K14319	map03013
LOC113815010	1.89333	0.516667	3.233	1.69307	0.0481787	serine/arginine repetitive matrix protein 2-like, transcript variant X2	------	------	------
LOC113815010	1.05	0.383333	2.479	1.30974	0.0196138	serine/arginine repetitive matrix protein 2-like, transcript variant X3	------	------	------
LOC113815010	9.34	3.67333	2.284	1.1915	0.000789859	serine/arginine repetitive matrix protein 2-like, transcript variant X4	------	------	------
LOC113815033	21.0433	8.69667	2.356	1.23606	0.0121068	UDP-glucose_glycoprotein glucosyltransferase 1-like	GO:0006486;GO:0005788;GO:000398	K11718	map04141
LOC113815035	12.2467	64.0967	0.179	-2.48346	2.80065e-20	baculoviral IAP repeat-containing protein 7-like, transcript variant X1	GO:004687	K16060;K16061	map05168;map04510;map05145;map04390;map05200;map04064;map04668;map04621;map01524;map04624;map05132;map04120;map05202;map04210;map04217;map04215;map05222
LOC113815035	1.78	0	569.584	9.15376	2.97823e-11	baculoviral IAP repeat-containing protein 7-like, transcript variant X4	GO:004687	K16060;K16061	map05168;map04510;map05145;map04390;map05200;map04064;map04668;map04621;map01524;map04624;map05132;map04120;map05202;map04210;map04217;map04215;map05222
LOC113815035	85.69	3.14333	24.467	4.61277	0.0200927	baculoviral IAP repeat-containing protein 7-like, transcript variant X5	GO:004687	K16060;K16061	map05168;map04510;map05145;map04390;map05200;map04064;map04668;map04621;map01524;map04624;map05132;map04120;map05202;map04210;map04217;map04215;map05222
LOC113815065	0.346667	0	391.771	8.61387	7.82038e-07	vacuolar protein sorting-associated protein 13A-like, transcript variant X2	------	K19525	------
LOC113815110	0.0366667	0.493333	0.06	-4.06331	0.0166635	BAI1-associated protein 3-like, transcript variant X1	------	K15621	map05202
LOC113815091	0	0.133333	0.014	-6.15899	0.00794915	uncharacterized LOC113815091, transcript variant X5	GO:0089718;GO:0055088;GO:0040008;GO:0016021;GO:0022857;GO:001517	K13865	------
LOC113815189	904.35	404.973	2.232	1.15854	0.0440049	tubulin alpha-1 chain	GO:0007017;GO:0005737;GO:0005874;GO:0003924;GO:0005200;GO:000552	K07374	map04530;map04540;map05012;map05010;map05016;map05130;map05014;map05132;map04145;map04210;map05022;map05020
LOC113815206	20.45	10.35	1.881	0.911317	0.00301467	28S ribosomal protein S5, mitochondrial-like	GO:0006412;GO:0005840;GO:1990904;GO:0003735;GO:000372	K02988	map03010
LOC113815215	2.95667	1.61	1.672	0.741757	0.0291037	acetoacetyl-CoA synthetase-like	GO:0006631;GO:0005829;GO:0030729;GO:000552	K01907	map00280;map00650
LOC113815217	5.89667	0.223333	27.808	4.79741	0.00106591	3'(2'),5'-bisphosphate nucleotidase 1-like, transcript variant X2	GO:0046855;GO:0046854;GO:004687	K01082	map00920
LOC113815228	6.37333	2.95667	2.014	1.01016	0.000121846	probable citrate synthase 1, mitochondrial, transcript variant X2	GO:0006099;GO:0006101;GO:0005759;GO:000410	K01647	map00020;map00630
LOC113815240	1.67	0.373333	4.003	2.00121	0.0079169	ataxin-7-like protein 3, transcript variant X2	GO:0016578;GO:0071819;GO:0000124;GO:0003713;GO:000827	K11363	------
LOC113815244	4.00333	7.21333	0.51	-0.970684	0.0181484	uncharacterized LOC113815244	GO:0061400;GO:000370	K21595	------
LOC113815263	0.97	1.98667	0.458	-1.12722	0.0423492	protein glass-like, transcript variant X1	------	K09237	map04013
LOC113815265	1.16	0.443333	2.423	1.27659	0.00334246	heparan sulfate glucosamine 3-O-sulfotransferase 1-like, transcript variant X3	GO:0016021;GO:000814	K08104	map00534
LOC113815315	2.23667	6.88	0.297	-1.75209	2.95433e-05	uncharacterized LOC113815315	GO:0043065;GO:0016021;GO:000574	K15464	map04068;map04137;map04140;map05131;map05134
LOC113815317	1.04667	2.71	0.345	-1.53376	0.00945051	uncharacterized LOC113815317, transcript variant X1	GO:0006302;GO:000563	------	------
LOC113815331	0.83	2.6	0.296	-1.75809	0.00749812	excitatory amino acid transporter 3-like, transcript variant X1	GO:0016021;GO:001529	K05612;K05614	map04724;map05016;map04721;map04974
LOC113815366	1.42333	0.0866667	16.319	4.02844	0.00157522	carotenoid isomerooxygenase-like	GO:0004497;GO:0046872;GO:001670	K18048	------
LOC113815494	0	0.146667	0.01	-6.60704	0.0337504	GRAM domain-containing protein 1B-like, transcript variant X3	GO:0016021;GO:000588	------	------
LOC113815521	198.14	109.293	1.705	0.77016	0.00735593	sodium/calcium exchanger regulatory protein 1-like	GO:000828	K08752	map03320
LOC113815583	0.82	0	143.225	7.16213	0.0264799	UDP-glucuronosyltransferase 2C1-like, transcript variant X3	GO:0016021;GO:0015020;GO:000819	K00699	map05207;map05204;map00983;map00982;map01240;map04976;map00040;map00980;map00860;map00053;map00830;map00140
LOC113815644	63.7167	30.41	1.974	0.980936	0.0480436	integrin alpha-IIb-like	GO:0007155;GO:0007229;GO:0008305;GO:0016020;GO:001602	K06584;K06484;K06476	map04514;map05165;map04015;map05168;map04810;map05135;map05131;map05133;map04145;map05222;map04640;map05206;map05205;map04510;map04512;map05200;map05418;map05414;map05412;map05410;map05100;map04613;map04151;map04611
LOC113815691	0.953333	0.38	2.259	1.17563	0.0489314	rho-associated protein kinase 2-like	GO:0007266;GO:0106311;GO:0106310;GO:0005737;GO:0005856;GO:0005886;GO:0031267;GO:000552	K17388	map05132;map04024;map05205;map04530;map04510;map05163;map05200;map05417;map04360;map04270;map04611;map05135;map05131;map05130;map04022;map04921;map04670;map04071;map04062;map04310;map04810
LOC113815713	183.23	62.9033	2.765	1.46738	0.000269625	endoplasmic reticulum chaperone BiP-like	GO:0005788;GO:0016887;GO:000552	K09490	map04918;map03060;map04612;map05012;map05014;map05417;map05022;map04141;map05020
LOC113815719	1.66667	3.09667	0.487	-1.03874	0.0160173	mitogen-activated protein kinase p38b-like, transcript variant X1	GO:0004707;GO:0106311;GO:0005524;GO:010631	K04441	map05140;map05167;map05142;map04657;map05145;map04750;map05161;map04015;map04659;map04658;map04010;map04013;map05169;map04932;map04218;map04370;map04212;map04114;map04071;map05163;map05135;map04933;map04622;map04620;map04621;map05131;map05130;map04624;map05132;map05171;map05170;map04723;map04728;map05020;map05152;map04664;map04261;map05133;map04660;map04550;map04926;map04668;map05208;map04068;map…
LOC113815768	5.99	9.62	0.571	-0.807333	0.000595859	protein ST7 homolog, transcript variant X1	GO:001602	------	------
LOC113815783	0.163333	0	83.988	6.39211	0.0436102	protein piccolo-like, transcript variant X1	GO:000367	K21436	------
LOC113815805	3.26667	5.51333	0.545	-0.875	0.0265808	RWD domain-containing protein 2A-like	------	------	------
LOC113815806	4.37	7.70333	0.529	-0.919831	2.3489e-05	chitinase domain-containing protein 1-like	GO:0005975;GO:0008152;GO:0016021;GO:0004568;GO:000806	K17525	------
LOC113815865	8.95	3.98	2.165	1.11416	0.0124733	transmembrane protein 41B-like, transcript variant X2	GO:001602	------	------
LOC113815885	6.07	13.5133	0.396	-1.33461	0.00916076	transcription factor SOX-4-like	GO:000367	K23581	map05206
LOC113815886	1.72667	0.79	2.027	1.0196	0.0255952	ataxin-2 homolog	------	K23625	map04711;map05017;map05014;map05022
LOC113815922	1.26	0.476667	2.432	1.28236	0.0153606	focadhesin-like, transcript variant X1	------	------	------
LOC113815925	31.9367	76.07	0.386	-1.37273	1.66936e-08	eukaryotic translation initiation factor 4E-binding protein 1-like	GO:0045947;GO:0005737;GO:0008190;GO:000374	K18644	map04213
LOC113815938	5.72333	3.50667	1.509	0.59384	0.038408	histidine--tRNA ligase, cytoplasmic-like, transcript variant X1	------	K01892	map00970
LOC113815952	1.08	0.05	25.113	4.65037	0.0242695	uncharacterized LOC113815952	------	------	------
LOC113815956	2.13	0.94	2.213	1.1458	0.0433121	pentatricopeptide repeat-containing protein 1, mitochondrial-like, transcript variant X1	GO:0042780;GO:0005759;GO:000004	K17710	------
LOC113815957	0	0.653333	0.005	-7.77253	1.14861e-06	5-aminolevulinate synthase, erythroid-specific, mitochondrial-like, transcript variant X3	GO:0006782;GO:0005759;GO:0003870;GO:003017	K00643	map00860;map00260;map01240
LOC113815959	4.01667	2.45	1.534	0.617407	0.00548149	transcription factor E2F2-like	GO:0006357;GO:0005634;GO:0005667;GO:0046983;GO:000097	K09389	map04110;map05166;map05163;map05160;map05161;map05218;map05219;map05169;map05214;map04218;map05167;map05212;map05215;map05225;map05224;map05226;map05220;map05223;map05222;map05206;map05200;map01522;map04934
LOC113815972	15.9367	2.45	6.139	2.61793	6.76159e-07	protein unc-13 homolog 4B-like	------	K15621	map05202
LOC113815973	6.92333	0.523333	13.453	3.74988	4.52561e-08	protein unc-13 homolog 4B-like	------	K15621	map05202
LOC113815986	0.52	0	109.214	6.77101	0.0256507	uncharacterized LOC113815986, transcript variant X2	GO:0004197;GO:0008270;GO:000367	------	------
LOC113815986	3.45667	1.53333	2.105	1.07402	0.00309251	uncharacterized LOC113815986, transcript variant X6	GO:0004197;GO:0008270;GO:000367	------	------
LOC113815990	2.82	9.50333	0.275	-1.86328	3.0305e-05	dihydropyrimidinase-like	GO:0005737;GO:001681	K01464	map00240;map00983;map00770;map00410
LOC113816012	20.7067	8.6	2.215	1.14707	4.2011e-08	DNA topoisomerase I, mitochondrial-like, transcript variant X1	GO:0006265;GO:0005694;GO:0003917;GO:000367	K03163	------
LOC113816012	38.3433	19.2933	1.863	0.89758	3.12821e-07	DNA topoisomerase I, mitochondrial-like, transcript variant X2	GO:0006265;GO:0005694;GO:0003917;GO:000367	K03163	------
LOC113816031	48.79	29.0667	1.606	0.683028	0.0400042	heat shock protein 60A-like	GO:0042026;GO:0016887;GO:000552	K04077	map05152;map04940;map05134;map04212;map03018;map05417
LOC113816033	13.1433	7.30667	1.709	0.773573	0.0135838	solute carrier family 35 member B1-like	GO:0072334;GO:0055085;GO:0030176;GO:0016021;GO:0030173;GO:0022857;GO:0005460;GO:000545	K15275	------
LOC113816059	31.7967	19.39	1.521	0.60524	9.22307e-05	ETS domain-containing protein Elk-4-like	GO:0005634;GO:0003700;GO:004356	K09430;K04376	map05166;map05202;map04010
LOC113816127	1.81333	4.01667	0.426	-1.23106	0.0199642	T-complex protein 11-like protein 1, transcript variant X1	------	------	------
LOC113816129	4.6	1.07333	4.145	2.05126	0.0089963	TBC1 domain family member 7-like, transcript variant X2	GO:001602	K20396	map04150
LOC113816136	13.93	5.63	2.327	1.21842	0.00260491	translocating chain-associated membrane protein 1-like, transcript variant X1	GO:0006616;GO:001602	K14010	map04141
LOC113816166	16.97	5.79333	2.725	1.44625	3.80107e-21	twinfilin-1-like, transcript variant X3	GO:0030837;GO:0005856;GO:000377	K08870	------
LOC113816169	119.917	193.35	0.573	-0.802548	5.73534e-07	tripartite motif-containing protein 10-like, transcript variant X1	------	------	------
LOC113816169	155.72	285.963	0.501	-0.998451	0.000247737	tripartite motif-containing protein 10-like, transcript variant X2	------	------	------
LOC113816257	5.28667	2.55	1.921	0.942048	0.00570255	transcription termination factor 2-like	GO:0070615;GO:000552	K15173	map04918
LOC113816264	5.13667	7.51	0.635	-0.65527	0.00136818	programmed cell death protein 2-like	GO:000573	K14801	------
LOC113816281	104.95	157.27	0.605	-0.724182	0.0132927	uncharacterized LOC113816281	GO:000382	------	------
LOC113816283	4.34	1.82	2.286	1.19296	0.00384821	ras-related protein Rab-26-like, transcript variant X4	GO:0003924;GO:000552	K07914;K07913	------
LOC113816318	489.697	259.79	1.788	0.838162	9.66502e-05	uncharacterized LOC113816318	GO:001602	------	------
LOC113816340	6.06667	12.6267	0.434	-1.20449	0.0123032	UNC93-like protein MFSD11	GO:001602	------	------
LOC113816382	2.14	4.84	0.419	-1.25566	2.81675e-05	calcium-activated chloride channel regulator 3A-1-like	GO:0016021;GO:000472	K05030	map04972;map04924
LOC113816389	5.56	8.79667	0.585	-0.772487	0.00154161	peptide methionine sulfoxide reductase-like, transcript variant X1	------	K07304	------
LOC113816389	0.353333	0	132.502	7.04987	0.0226249	peptide methionine sulfoxide reductase-like, transcript variant X4	------	K07304	------
LOC113816434	1.1	0.293333	3.44	1.78256	0.0176544	UMP-CMP kinase-like, transcript variant X3	GO:0006221;GO:0006207;GO:0005737;GO:0005634;GO:0033862;GO:0036430;GO:0036431;GO:000552	K13800	map00240;map00983;map01240
LOC113816459	11.8933	36.03	0.304	-1.71994	0.000324365	pyruvate carboxylase, mitochondrial-like	GO:0006090;GO:0006094;GO:0046872;GO:0004736;GO:0009374;GO:000552	K01958	map00020;map00620
LOC113816434	3.15	0.446667	6.759	2.75692	0.0367186	UMP-CMP kinase-like, transcript variant X5	GO:0006221;GO:0006207;GO:0005737;GO:0005634;GO:0033862;GO:0036430;GO:0036431;GO:000552	K13800	map00240;map00983;map01240
LOC113816535	1.11667	2.32	0.43	-1.21644	0.01575	zinc finger and SCAN domain-containing protein 2-like, transcript variant X1	GO:004687	K09228	map05168
LOC113816540	9.49333	21.9467	0.398	-1.33004	1.6226e-08	uncharacterized LOC113816540, transcript variant X2	------	K21247	map04140
LOC113816551	0.936667	0.403333	2.222	1.15175	0.0159168	receptor-mediated endocytosis protein 6 homolog, transcript variant X3	GO:0006897;GO:0007165;GO:0043087;GO:0016020;GO:000508	------	------
LOC113816555	13.5533	7.1	1.797	0.845382	0.0462945	UMP-CMP kinase-like	GO:0006221;GO:0006207;GO:0005737;GO:0005634;GO:0033862;GO:0036430;GO:0036431;GO:000552	K13800	map00240;map00983;map01240
LOC113816608	6.11	9.89	0.566	-0.821383	0.0398522	UPF0577 protein KIAA1324-like, transcript variant X1	GO:0016021;GO:000588	------	------
LOC113816618	52.5833	86.4467	0.574	-0.800925	0.00272053	obg-like ATPase 1	GO:0005737;GO:0016787;GO:0016887;GO:0043023;GO:0043022;GO:0005524;GO:000552	K19788	------
LOC113816622	2.56667	0.81	3.029	1.599	0.037089	uncharacterized LOC113816622, transcript variant X1	------	------	------
LOC113816635	5.53	2.59333	2.017	1.01202	0.0314582	histone H3.3-like	GO:0005634;GO:0000786;GO:0046982;GO:000367	K11253	map05034;map04613;map05322;map05131;map05202
LOC113816684	4.81	0	209.217	7.70886	0.00514403	glutathione peroxidase-like	GO:0006979;GO:000460	K00432	map00480;map00590;map04918;map05016;map05014;map05022
LOC113816706	12.5733	7.12667	1.643	0.716429	0.0148859	CTL-like protein 1, transcript variant X2	GO:0016021;GO:002285	K06515	map05231
LOC113816723	14.15	27.6133	0.462	-1.11263	0.00436774	ras-specific guanine nucleotide-releasing factor RalGPS1-like	GO:0007264;GO:0032485;GO:000508	K24023	------
LOC113816889	1335.89	743.723	1.739	0.797848	0.0217877	triosephosphate isomerase B-like	GO:0046166;GO:0006094;GO:0019242;GO:0006096;GO:0005737;GO:0004807;GO:0019863;GO:0008929;GO:004280	K01803	map00010;map00051;map00562
LOC113816893	68.9533	33.4167	1.908	0.931896	6.19664e-08	uncharacterized LOC113816893, transcript variant X2	GO:0032222;GO:0048511;GO:0030431;GO:1903818;GO:0005886;GO:003122	------	------
LOC113816979	1.16	0.483333	2.193	1.13297	0.000514007	abnormal cell migration protein 10-like, transcript variant X6	------	K23488	map04361
LOC113817088	1.37667	4.24	0.302	-1.72791	0.0162419	beta-1,3-galactosyltransferase 5-like, transcript variant X3	GO:0006486;GO:0016021;GO:0000139;GO:001675	------	------
LOC113817100	0	0.97	0.01	-6.65502	0.030273	iodotyrosine deiodinase 1-like, transcript variant X2	GO:0006570;GO:0010468;GO:0042403;GO:0045944;GO:0016021;GO:0005654;GO:0030659;GO:0005887;GO:0005886;GO:0005634;GO:0010181;GO:0004447;GO:001649	K17231	map04918
LOC113817151	0	0.296667	0.013	-6.25634	0.00224835	ADP-ribosylation factor GTPase-activating protein 2-like, transcript variant X7	------	K12493	map04144
LOC113817153	0.376667	0.0533333	6.796	2.76478	0.00416771	serine protease nudel-like	GO:0007313;GO:0007306;GO:0016021;GO:0016020;GO:0004252;GO:000504	------	------
LOC113817189	28.1733	8.68333	3.05	1.60896	5.35151e-09	cytosolic non-specific dipeptidase-like, transcript variant X1	------	K08660	map00340;map00330;map00410
LOC113817189	56.14	26.83	2.006	1.00442	0.000263699	cytosolic non-specific dipeptidase-like, transcript variant X2	------	K08660	map00340;map00330;map00410
LOC113817213	94.71	210.897	0.42	-1.25233	9.4965e-07	cAMP-responsive element-binding protein-like 2	GO:0005634;GO:0003700;GO:000367	------	------
LOC113817222	1.27333	0.0166667	81.86	6.35508	0.0190586	protein artichoke-like	------	------	------
LOC113817246	1.54	0	173.875	7.4419	0.0100782	uncharacterized LOC113817246, transcript variant X7	GO:000367	------	------
LOC113817274	23.6933	42.14	0.524	-0.9331	0.00620656	protein slowmo-like	GO:000575	------	------
LOC113817322	56.3067	194.82	0.26	-1.94339	1.8157e-06	uncharacterized LOC113817322	------	------	------
LOC113817335	21.9833	10.83	1.967	0.975935	0.0288307	fumarate hydratase, mitochondrial-like, transcript variant X3	GO:0006099;GO:0006106;GO:0045239;GO:000433	K01679	map00020;map04934;map05211;map00620;map05200
LOC113817356	1.37333	0.62	2.06	1.04266	0.0177424	origin recognition complex subunit 1-like	GO:0006270;GO:0006260;GO:0051301;GO:0005634;GO:0016887;GO:0003677;GO:0003682;GO:000552	K02603	map04110
LOC113817371	3.62	6.24	0.559	-0.839877	0.0132882	mitochondrial fission regulator 2-like, transcript variant X1	------	------	------
LOC113817376	0.996667	1.79	0.512	-0.96676	0.0459445	carbohydrate sulfotransferase 11-like, transcript variant X1	------	K09673;K01017	map00513;map00532
LOC113817391	4.45	1.16333	3.532	1.82052	0.000155961	zygotic DNA replication licensing factor mcm3-like	GO:0006270;GO:0042555;GO:0005634;GO:0016787;GO:0003677;GO:0003678;GO:000552	K02541	map04110;map03030
LOC113817398	11.7233	19.33	0.566	-0.819899	0.0268759	methionine-R-sulfoxide reductase B1-like, transcript variant X1	GO:003374	K07305	------
LOC113817412	16.2933	31.0033	0.493	-1.02089	0.00091742	uncharacterized LOC113817412, transcript variant X6	GO:001602	------	------
LOC113817415	5.86333	1.79667	3.185	1.67127	0.00478413	cysteine--tRNA ligase, cytoplasmic-like	GO:0006423;GO:0046872;GO:0004817;GO:000552	K01883	map00970
LOC113817438	13.0867	20.2867	0.606	-0.72365	0.00658156	uncharacterized LOC113817438, transcript variant X1	GO:0006506;GO:0016021;GO:0000139;GO:001675	------	------
LOC113817469	7.17333	3.26667	2.018	1.01294	0.00381047	uncharacterized LOC113817469	------	------	------
LOC113817497	7.52667	0.296667	24.714	4.62726	0.000116431	corepressor interacting with RBPJ 1-like	GO:0003714;GO:000419	K06066	map04330;map05169
LOC113817500	3.86333	0.216667	18.168	4.18333	0.00407853	C-factor-like	GO:001649	------	------
LOC113817510	0.00666667	0.926667	0.007	-7.17638	0.00208279	monocarboxylate transporter 12-like	GO:0015718;GO:0016021;GO:0008028;GO:002285	K08190	------
LOC113817516	0	0.583333	0.011	-6.55758	0.000316316	translation initiation factor IF-2-like, transcript variant X1	GO:0005975;GO:0006486;GO:0032580;GO:000810	K00718	map00601;map00603
LOC113817516	0.3	0	44.671	5.48127	0.0178026	translation initiation factor IF-2-like, transcript variant X2	GO:0005975;GO:0006486;GO:0032580;GO:000810	K00718	map00601;map00603
LOC113817520	3.72	1.99667	1.751	0.808337	0.00308429	Fanconi anemia group D2 protein-like	GO:000628	K10891	map03460
LOC113817571	0.42	0	149.672	7.22566	0.0122576	serine/threonine-protein kinase tousled-like 2, transcript variant X3	GO:0005524;GO:000467	K08864	------
LOC113817579	7.51	1.62	4.43	2.14734	0.00515523	protein enhancer of sevenless 2B-like, transcript variant X3	------	K04364	map05214;map05215;map04650;map05210;map05211;map05160;map05213;map04014;map04540;map04010;map04013;map04012;map01522;map05165;map04072;map05203;map05163;map04935;map05161;map04926;map05225;map04380;map05226;map05221;map05220;map05223;map05207;map05206;map04664;map04662;map04660;map05200;map04550;map05208;map04068;map05034;map05224;map04062;map04320;map05205;map01521;map04510;map04722;map04151;map…
LOC113817581	1.26667	0.11	12.222	3.61144	0.0219464	short-chain dehydrogenase/reductase family 16C member 6-like, transcript variant X2	GO:0016021;GO:001649	K15734	map00830;map01240
LOC113817597	0.35	0	128.583	7.00656	0.0180574	uncharacterized LOC113817597	------	------	------
LOC113817614	0	1.08667	0.004	-8.14069	0.00278515	uncharacterized LOC113817614, transcript variant X2	GO:0016021;GO:0046872;GO:000375	K11997	------
LOC113817626	6.4	1.91	3.08	1.62292	3.63995e-08	aminopeptidase N-like	GO:0016021;GO:0004177;GO:0008270;GO:000823	K11140	map04640;map00480;map04614
LOC113817644	27.66	15.4367	1.691	0.757822	0.0108381	pyruvate dehydrogenase E1 component subunit beta, mitochondrial-like	GO:0006086;GO:000473	K00162	map00620;map00010;map04922;map00020;map05230;map05415;map04066
LOC113817650	0.173333	2.05333	0.072	-3.80053	0.0242176	transcription factor 12-like, transcript variant X1	------	K15603	------
LOC113817650	0.53	2.94667	0.173	-2.53256	1.55503e-07	transcription factor 12-like, transcript variant X2	------	K15603	------
LOC113817650	0.74	2.73	0.249	-2.00811	6.28365e-05	transcription factor 12-like, transcript variant X3	------	K15603	------
LOC113817650	0.82	1.91	0.377	-1.40651	0.0289189	transcription factor 12-like, transcript variant X4	------	K15603	------
LOC113817650	3.71	10.4867	0.319	-1.64613	3.94074e-06	transcription factor 12-like, transcript variant X6	------	K15603	------
LOC113817650	1.31333	3.47333	0.336	-1.57244	0.00862718	transcription factor 12-like, transcript variant X7	------	K15603	------
LOC113817650	0.39	2.9	0.115	-3.12342	0.00668208	transcription factor 12-like, transcript variant X8	------	K15603	------
LOC113817650	2.70667	4.24667	0.59	-0.762361	0.0283303	transcription factor 12-like, transcript variant X11	------	K15603	------
LOC113817650	6.37333	10.8767	0.535	-0.903082	0.0040841	transcription factor 12-like, transcript variant X12	------	K15603	------
LOC113817667	0	1.21333	0.003	-8.50572	1.88942e-07	probable G-protein coupled receptor B0563.6, transcript variant X1	GO:0016021;GO:000493	K04211	map04080;map04020
LOC113817667	0.786667	2.28667	0.315	-1.66717	0.0283757	probable G-protein coupled receptor B0563.6, transcript variant X3	GO:0016021;GO:000493	K04211	map04080;map04020
LOC113817671	6.87	4.08	1.568	0.648885	0.0318509	formylglycine-generating enzyme-like	GO:000578	K13444	map04142
LOC113817737	2.31667	1.27667	1.698	0.763452	0.0403487	exportin-5-like	GO:0006886;GO:0051168;GO:003126	K14289	map03013
LOC113817748	0.286667	0	129.061	7.01191	0.016727	type I inositol 3,4-bisphosphate 4-phosphatase-like, transcript variant X1	GO:0034597;GO:001631	------	------
LOC113817767	7.59333	12.8133	0.532	-0.911649	0.0249564	uncharacterized LOC113817767	GO:0005737;GO:001602	K12337	map04270;map04022
LOC113817797	32.4033	13.3	2.284	1.19187	1.94461e-05	hypoxia up-regulated protein 1-like	GO:0016021;GO:0016887;GO:000552	K09486	map04141
LOC113817801	72.77	31.8867	2.154	1.10669	0.000240535	dolichyl-diphosphooligosaccharide--protein glycosyltransferase subunit 2-like, transcript variant X3	GO:0006487;GO:0008250;GO:0016021;GO:001674	K12667	map00510;map00513;map04141
LOC113817805	2.05	7.61	0.229	-2.12521	0.0295167	XK-related protein 6-like, transcript variant X1	GO:001602	------	------
LOC113817806	22.8333	39.9833	0.516	-0.95543	0.00339342	facilitated trehalose transporter Tret1-like	GO:0016021;GO:002285	K14258	------
LOC113817817	0.283333	0.646667	0.422	-1.24616	0.0191166	lethal(2) giant larvae protein homolog 1-like, transcript variant X2	------	K06094	map04530;map05165;map04390;map04391
LOC113817866	17.3133	10.3467	1.532	0.615816	0.0374118	receptor-type tyrosine-protein phosphatase T-like	GO:0016021;GO:000472	K13297;K06478;K18032	map04514;map04666;map05340;map04660;map05132
LOC113817897	20.8667	11.1833	1.75	0.807476	0.000238082	dolichyl-phosphate beta-glucosyltransferase-like	GO:0016021;GO:000458	K00729	map00510
LOC113817898	4.39	2.44333	1.659	0.730016	0.0462498	peptidyl-prolyl cis-trans isomerase FKBP4-like, transcript variant X2	GO:0005829;GO:0005739;GO:0005874;GO:0031072;GO:0005528;GO:000375	K09571	map04915
LOC113818000	0.93	0	172.424	7.42982	0.00850599	nucleoporin NUP100/NSP100-like, transcript variant X2	------	K14321;K18716	map03013
LOC113818188	18.8967	6.11667	2.879	1.52543	1.4678e-06	uncharacterized protein F21D5.5-like, transcript variant X2	GO:0006281;GO:0046404;GO:0016301;GO:004640	K08073	------
LOC113818188	0.466667	0	79.748	6.31738	0.00126616	uncharacterized protein F21D5.5-like, transcript variant X3	GO:0006281;GO:0046404;GO:0016301;GO:004640	K08073	------
LOC113818199	31.49	11.3233	2.568	1.36047	0.00108731	probable actin-related protein 2/3 complex subunit 2	GO:0030041;GO:0034314;GO:0005885;GO:0005737;GO:000377	K05758	map04666;map04810;map05135;map05131;map05130;map05132;map04530;map04144;map05100
LOC113818200	3532.01	4945.27	0.645	-0.632469	0.0258767	60S ribosomal protein L30-like	GO:0022625;GO:0003735;GO:000372	K02908	map03010;map05171
LOC113818220	0.363333	0	111.495	6.80083	0.0246834	beta-galactosidase-like, transcript variant X2	GO:0005975;GO:0005773;GO:000456	K12309	map00600;map00604;map00052;map00511;map00531;map04142
LOC113818226	82.3233	50.2767	1.547	0.629453	0.00862999	ubiquitin carboxyl-terminal hydrolase 14-like	GO:0043161;GO:0016579;GO:0000502;GO:000484	K11843	------
LOC113818235	0.87	0.03	29.937	4.90388	0.000333195	uncharacterized LOC113818235, transcript variant X1	------	------	------
LOC113818304	0.34	0.956667	0.336	-1.57537	0.00617268	muscle M-line assembly protein unc-89-like, transcript variant X1	GO:0043984;GO:007248	K13163	------
LOC113818305	4.94333	0.746667	6.345	2.66557	0.00422881	cyclin-dependent kinase 1-like	GO:0051301;GO:0004674;GO:000552	K02087	map04110;map04114;map04115;map04540;map04218;map05170;map04914;map05203
LOC113818327	0	0.326667	0.008	-6.9595	0.000188105	hornerin-like, transcript variant X5	------	------	------
LOC113818334	4.11667	7.14333	0.524	-0.933197	0.00635007	facilitated trehalose transporter Tret1-like	GO:0008643;GO:0016021;GO:002285	K14258	------
LOC113818352	5.42333	3.21667	1.559	0.640216	0.010142	protein suppressor of forked-like	GO:0006397;GO:000563	K14408	map03015
LOC113818371	1.07667	2.01333	0.487	-1.0391	0.0124856	protein lifeguard 1-like, transcript variant X1	------	------	------
LOC113818444	35.5133	19.2667	1.662	0.732807	0.0311574	open rectifier potassium channel protein 1-like, transcript variant X1	GO:0016021;GO:000526	K04920	map04971
LOC113818467	1.24667	0.05	28.316	4.82356	6.22613e-05	U11/U12 small nuclear ribonucleoprotein 48 kDa protein-like, transcript variant X3	GO:001602	K13156	------
LOC113818471	125.5	60.8933	1.919	0.940377	0.00683993	double-stranded RNA-specific editase 1-like	GO:000372	K13194	------
LOC113818478	2.02	0.51	3.751	1.90739	0.0471537	probable tRNA (uracil-O(2)-)-methyltransferase, transcript variant X2	GO:0005737;GO:001630	K15447	------
LOC113818485	0.32	0.696667	0.439	-1.18696	0.0242282	rho GTPase-activating protein 21-like, transcript variant X6	GO:0007165;GO:000554	K20315	------
LOC113818553	339.933	496.297	0.648	-0.626741	0.0161868	elongation factor 1-delta-like, transcript variant X3	GO:0016021;GO:0005853;GO:000374	K15410	------
LOC113818563	0	0.983333	0.008	-6.94596	0.0392608	GDP-mannose 4,6 dehydratase-like, transcript variant X1	GO:0019673;GO:0042351;GO:000844	K01711	map00520;map00051
LOC113818563	0.693333	0	121.331	6.9228	0.0199075	GDP-mannose 4,6 dehydratase-like, transcript variant X7	GO:0019673;GO:0042351;GO:000844	K01711	map00520;map00051
LOC113818568	42.2067	86.4	0.461	-1.11799	0.00021156	selenoprotein M-like	GO:000578	------	------
LOC113818648	549.03	1261.38	0.4	-1.32269	0.000163955	uncharacterized LOC113818648	------	------	------
LOC113818731	1.59667	2.84	0.525	-0.929516	0.0128773	uncharacterized LOC113818731	GO:0006644;GO:0050482;GO:0016042;GO:0007155;GO:0005886;GO:0005576;GO:0102568;GO:0005509;GO:0102567;GO:000462	K01047	map00565;map00564;map00590;map00591;map00592;map04270;map04975;map04972;map04014
LOC113818808	5.01	2.61333	1.77	0.823596	0.0303937	cholinesterase 1-like	GO:005268	------	------
LOC113818872	2.66333	0.603333	4.04	2.01422	0.0188162	nuclear pore complex protein Nup153-like, transcript variant X3	GO:004687	------	------
LOC113818888	2.10333	3.81	0.513	-0.96355	0.0358989	DNA repair protein complementing XP-C cells homolog	GO:0006289;GO:0005634;GO:000368	K10838	map03420
LOC113818891	0.126667	1.32	0.094	-3.41146	0.0479779	uncharacterized LOC113818891	------	------	------
LOC113818927	453.967	155.867	2.773	1.47149	0.000477881	endoplasmic reticulum chaperone BiP-like	GO:0005788;GO:0016887;GO:000552	K09490	map04918;map03060;map04612;map05012;map05014;map05417;map05022;map04141;map05020
LOC113818928	1.43667	0	129.455	7.01631	0.0191345	methyltransferase-like protein 6, transcript variant X3	GO:0032259;GO:000816	K00599	------
LOC113818928	11.35	4.92	2.209	1.14352	0.00317787	methyltransferase-like protein 6, transcript variant X7	GO:0032259;GO:000816	K00599	------
LOC113818929	1.63333	0	130.229	7.02491	0.0180382	uncharacterized LOC113818929, transcript variant X1	GO:001602	------	------
LOC113818932	20.8567	30.6433	0.63	-0.665456	0.0127684	clavesin-2-like	GO:0007040;GO:0005802;GO:0030136;GO:0031901;GO:008002	------	------
LOC113818948	2.39	1.09333	2.064	1.04523	0.0196452	oocyte zinc finger protein XlCOF6-like, transcript variant X1	------	------	------
LOC113818945	9.58333	0.466667	20.354	4.34726	0.000676672	uncharacterized LOC113818945, transcript variant X1	GO:001602	------	------
LOC113818945	0.98	0	50.897	5.66952	0.0286386	uncharacterized LOC113818945, transcript variant X2	GO:001602	------	------
LOC113818979	1.20667	0.123333	9.952	3.31495	0.0268845	cholinesterase 1-like, transcript variant X3	------	------	------
LOC113819004	0.78	1.88667	0.359	-1.47726	0.0337003	uncharacterized LOC113819004	------	------	------
LOC113819033	1.92	4.01	0.446	-1.16338	0.011517	transcriptional adapter 1-like, transcript variant X2	GO:007046	K11317	------
LOC113819081	1.62333	3.09	0.485	-1.0453	0.0304944	GRAM domain-containing protein 4-like, transcript variant X1	------	K23554	------
LOC113819082	0.42	0.683333	0.561	-0.83368	0.0396849	rootletin-like, transcript variant X1	------	K20478	------
LOC113819097	1.80333	2.64	0.642	-0.63895	0.0364062	histone H3.v1-like	------	------	------
LOC113819145	45.6867	66.13	0.639	-0.64698	1.4816e-05	transmembrane protein 59-like, transcript variant X1	GO:0016021;GO:000013	------	------
LOC113819145	14.78	27.24	0.506	-0.984179	9.72295e-05	transmembrane protein 59-like, transcript variant X2	GO:0016021;GO:000013	------	------
LOC113819208	0.603333	1.44667	0.381	-1.39164	0.0196948	uncharacterized LOC113819208	GO:003555	K06279	map05214;map04650;map04014;map04013;map04012;map01522;map04072;map04926;map05034;map05224;map05226;map04722;map05206;map04510;map05225;map04062;map01521;map05220;map04910;map04935;map05100;map04915;map04917
LOC113819211	13.2967	6.18	1.984	0.988612	1.3862e-05	proline-rich protein 36-like, transcript variant X1	------	------	------
LOC113819219	5.80667	12.5833	0.432	-1.21185	3.28615e-05	prolyl 4-hydroxylase subunit alpha-1-like	GO:0018401;GO:0005783;GO:0005788;GO:0031418;GO:0004656;GO:0016702;GO:000550	K00472	map00330
LOC113819284	0.48	0.82	0.532	-0.911844	0.0332283	uncharacterized LOC113819284	------	------	------
LOC113819334	19.8333	29.7967	0.604	-0.728516	0.0145286	protein abrupt-like, transcript variant X1	------	------	------
LOC113819336	2.98	5.03333	0.529	-0.917466	0.0373	E3 ubiquitin-protein ligase RNF34-like, transcript variant X1	GO:0006915;GO:0005886;GO:004687	K20804	------
LOC113819336	0.456667	0	308.576	8.26948	0.00205967	E3 ubiquitin-protein ligase RNF34-like, transcript variant X4	GO:0006915;GO:0005886;GO:004687	K20804	------
LOC113819352	39.33	21.0633	1.749	0.806219	0.0209882	serine hydroxymethyltransferase, cytosolic-like	GO:0035999;GO:0019264;GO:0032259;GO:0016021;GO:0004372;GO:0030170;GO:000816	K00600	map00630;map01523;map00670;map00260;map01240
LOC113819450	1.17667	2.65333	0.403	-1.30953	0.00418705	uncharacterized LOC113819450, transcript variant X1	GO:001602	------	------
LOC113819644	3.44	27.17	0.123	-3.02773	1.60094e-06	sodium-coupled monocarboxylate transporter 1-like	GO:0006814;GO:0016021;GO:0022857;GO:001529	K14388;K14386	map04977
LOC113819680	13.0967	7.51333	1.645	0.718203	0.0102268	anamorsin homolog	GO:0016226;GO:0005758;GO:0051539;GO:0051537;GO:0046872;GO:000905	K22746	------
LOC113819712	1.92667	3.24667	0.542	-0.883609	0.0185442	uncharacterized LOC113819712	GO:0090263;GO:0030512;GO:001602	K10162	map04350;map04310
LOC113819713	1.26333	0.61	1.985	0.989379	0.046715	transmembrane protein 62-like, transcript variant X1	GO:001602	------	------
LOC113819728	18.4133	27.25	0.622	-0.684496	0.0103823	uncharacterized LOC113819728	GO:000370	K09048	map05166;map05215;map05165;map05163;map05161;map04926;map04211;map04962;map04922;map05016;map04927;map04728;map05034;map04925;map04725;map05030;map05031;map05207;map05203;map04261;map04668;map05020;map04024;map04022;map04928;map04151;map04918;map04152;map04714;map04911;map04934;map04935;map04915;map04916;map04931
LOC113819745	1.17667	2.91667	0.366	-1.44978	0.0186179	hemolymph clottable protein-like	GO:0042381;GO:0016021;GO:0005576;GO:000531	------	------
LOC113819746	8.05333	27.21	0.272	-1.87833	0.00232452	hemolymph clottable protein-like	GO:0042381;GO:0016021;GO:0005576;GO:000531	------	------
LOC113819778	4.26667	7.09	0.555	-0.849325	0.00763245	piggyBac transposable element-derived protein 3-like	------	------	------
LOC113819830	0.32	0	128.599	7.00674	0.0314652	RNA binding protein fox-1 homolog 3-like, transcript variant X2	GO:0005634;GO:000372	K14946	------
LOC113819838	0.51	0.176667	2.692	1.42853	0.0363988	phosphatidylinositol 4-phosphate 3-kinase C2 domain-containing subunit beta-like, transcript variant X3	------	K00923	map04070;map05132;map00562
LOC113819847	7.22667	12.02	0.547	-0.871208	0.01962	vegetative cell wall protein gp1-like	------	------	------
LOC113819864	695.74	1089.23	0.6	-0.737541	0.00334545	elongation factor 1-beta-like	GO:0005853;GO:000374	K03232	------
LOC113819873	0.39	0.97	0.37	-1.43488	0.00184775	myb-related protein B-like, transcript variant X4	GO:000563	K09420;K09421	map04151
LOC113819889	0.146667	0.356667	0.381	-1.39367	0.0247882	papilin-like	GO:0030198;GO:0031012;GO:0005576;GO:0004222;GO:000486	K23624	------
LOC113819938	3.5	1.92667	1.674	0.743044	0.0402325	protein tramtrack, beta isoform-like, transcript variant X4	------	------	------
LOC113819949	42.9967	25.0533	1.628	0.70298	0.0143871	RNA-binding protein squid-like, transcript variant X1	GO:000372	K03102	map04320
LOC113819960	0.19	0	43.599	5.44622	0.0492004	phosphomethylethanolamine N-methyltransferase-like, transcript variant X2	GO:000816	K05929	map00564
LOC113820027	2.13	0.62	3.174	1.66626	0.0362164	gastrula zinc finger protein XlCGF26.1-like	------	------	------
LOC113820051	5.25333	7.36333	0.666	-0.586378	0.0126881	F-box only protein 11-like	GO:0016567;GO:0000151;GO:000827	K10297	------
LOC113820059	0.296667	0.65	0.443	-1.17567	0.0395523	uncharacterized LOC113820059	------	K24022	------
LOC113820075	1.00333	0.183333	4.838	2.27436	0.00297281	uncharacterized LOC113820075	------	------	------
LOC113820077	7.74	4.71	1.542	0.624755	0.00788066	nuclear pore complex protein Nup88-like	GO:0051028;GO:0000055;GO:0000056;GO:0005643;GO:001705	K14318	map03013;map05014
LOC113820094	0.49	0	584.213	9.19035	0.000198574	platelet binding protein GspB-like, transcript variant X3	------	------	------
LOC113820093	0.76	0.31	2.38	1.25107	0.0343001	ubiquitin carboxyl-terminal hydrolase 32-like, transcript variant X2	GO:0006511;GO:0016579;GO:0005509;GO:000484	K11837	------
LOC113820103	0.266667	1.22333	0.208	-2.26787	0.00294873	mucin-12-like, transcript variant X1	GO:0045165;GO:0006357;GO:0010468;GO:0005737;GO:0005634;GO:0001227;GO:0003700;GO:0000978;GO:004282	K24501	------
LOC113820125	0	0.09	0.023	-5.43741	0.0207676	moesin/ezrin/radixin homolog 1-like, transcript variant X1	GO:0005737;GO:0005856;GO:0005912;GO:0005886;GO:000377	K05763;K05762	map05206;map05205;map05162;map04810;map04670;map04530
LOC113820133	0.0766667	0.363333	0.204	-2.29033	0.0449056	low-density lipoprotein receptor-related protein 2-like	GO:0005576;GO:003041	------	------
LOC113820145	0.996667	2.69	0.348	-1.52436	0.0133902	chromosome transmission fidelity protein 18 homolog	------	K11269	------
LOC113820149	27.37	41.0233	0.616	-0.69848	0.00304164	mitochondrial enolase superfamily member 1-like	GO:0009063;GO:0016052;GO:0050023;GO:004687	K18334	map00051
LOC113820161	193.133	115.943	1.578	0.657706	0.00127444	chorion peroxidase-like	GO:0048477;GO:0006979;GO:0004601;GO:002003	K19511	------
LOC113820191	2.67	4.82667	0.513	-0.962355	5.49768e-05	E3 ubiquitin-protein ligase RING1-like, transcript variant X1	GO:0035518;GO:0005634;GO:0000151;GO:0016740;GO:004687	K10695	------
LOC113820197	13.0567	33.4067	0.365	-1.4535	1.12099e-05	agrin-like	------	K23615	------
LOC113820204	5.24667	8.47667	0.581	-0.783681	0.00432009	male-specific lethal 3 homolog, transcript variant X1	GO:0006325;GO:0006355;GO:000563	K18403	------
LOC113820205	13.7367	23.3933	0.531	-0.912117	0.000717828	acid ceramidase-like	GO:0006631;GO:0005764;GO:0016021;GO:001706	K12348	map00600;map04071;map04142
LOC113820208	82.0633	170.133	0.447	-1.16132	2.80316e-15	agrin-like	------	------	------
LOC113820209	1.25667	0	443.26	8.79201	0.00046831	translation initiation factor IF-2-like	GO:001602	------	------
LOC113820221	0.216667	0.0333333	5.805	2.53726	0.0207486	serine/arginine repetitive matrix protein 2-like	------	K02350	map03460;map01524
LOC113820224	158.09	606.383	0.235	-2.08973	2.717e-06	matrix metalloproteinase-14-like, transcript variant X1	GO:0031012;GO:0004222;GO:000827	K07763	map04928;map04912;map04668
LOC113820225	2.95667	1.62	1.681	0.749251	0.0205726	titin-like	GO:0019985;GO:0006260;GO:0005634;GO:0016035;GO:0051539;GO:0000166;GO:0003887;GO:0003677;GO:0046872;GO:005153	K02350	map03460;map01524
LOC113820230	0.196667	1.62667	0.111	-3.17029	0.0260614	N-acetylated-alpha-linked acidic dipeptidase 2-like	------	K01301	------
LOC113820250	702.46	1710.04	0.363	-1.4611	0.00539522	CCAAT/enhancer-binding protein-like	GO:0006357;GO:0003700;GO:0000978;GO:000098	K10052	------
LOC113820270	0.616667	1.07333	0.524	-0.932717	0.00391861	barH-like 2 homeobox protein, transcript variant X1	------	------	------
LOC113820318	3.55333	7.11333	0.458	-1.12789	7.05823e-05	pyruvate dehydrogenase phosphatase regulatory subunit, mitochondrial-like	GO:001649	K17509	------
LOC113820335	2.93333	1.12667	2.333	1.2219	0.0202963	DNA replication licensing factor mcm2-like	GO:1905775;GO:0000727;GO:0006267;GO:0006268;GO:1902975;GO:0042555;GO:0005634;GO:0016787;GO:0003688;GO:0003678;GO:0046872;GO:0003697;GO:000552	K02540	map04110;map03030
LOC113820344	980.587	2639.59	0.34	-1.55843	2.14418e-10	prostatic spermine-binding protein-like	------	------	------
LOC113820347	12.8367	20.75	0.573	-0.802997	0.00152654	serine/threonine-protein phosphatase 2A 65 kDa regulatory subunit A alpha isoform-like, transcript variant X3	------	K03456	map05142;map05165;map04114;map05160;map04390;map04391;map04350;map04261;map04151;map03015;map04728;map04071;map04730;map04530;map04152
LOC113820488	3.93333	5.85	0.617	-0.695571	0.0412722	filaggrin-2-like, transcript variant X1	------	------	------
LOC113820488	3.57667	5.27333	0.626	-0.676325	0.0377396	filaggrin-2-like, transcript variant X3	------	------	------
LOC113820488	3.66	5.09667	0.66	-0.600355	0.0371525	filaggrin-2-like, transcript variant X8	------	------	------
LOC113820488	8.67	17.4733	0.461	-1.11667	0.00154812	filaggrin-2-like, transcript variant X12	------	------	------
LOC113820488	6.7	9.76667	0.635	-0.655053	0.0220854	filaggrin-2-like, transcript variant X23	------	------	------
LOC113820492	0.42	0	126.301	6.98072	0.0179484	rap1 GTPase-GDP dissociation stimulator 1-like, transcript variant X2	GO:0043547;GO:000509	------	------
LOC113820493	2.6	5.16333	0.457	-1.12947	0.0125185	pyruvate dehydrogenase (acetyl-transferring) kinase, mitochondrial-like, transcript variant X2	GO:0005759;GO:0005524;GO:000467	K00898	map05415
LOC113820526	3.71	6.39	0.523	-0.936235	0.0383034	tight junction protein ZO-1-like	------	K20166	------
LOC113820532	107.567	62.38	1.624	0.699914	0.000373953	eukaryotic translation initiation factor 2 subunit 3, Y-linked-like	GO:0000049;GO:0003743;GO:0003924;GO:000552	K03242	------
LOC113820539	80.01	19.19	3.928	1.97389	2.71206e-08	mitochondrial glycine transporter B-like	GO:1904983;GO:0005743;GO:0016021;GO:001518	K15118	------
LOC113820574	5.03	2.04667	2.204	1.13991	0.0296984	ATP-citrate synthase-like	GO:0006085;GO:0006629;GO:0006101;GO:0005737;GO:0005829;GO:0003878;GO:0046872;GO:000552	K01648	map00020
LOC113820575	1733.8	3752.6	0.442	-1.17802	0.00206523	uncharacterized LOC113820575	GO:001602	------	------
LOC113820586	0	0.166667	0.026	-5.26071	0.0266676	uncharacterized LOC113820586, transcript variant X2	------	------	------
LOC113820597	3.57333	10.67	0.31	-1.68976	1.66162e-07	triple QxxK/R motif-containing protein-like	------	------	------
LOC113820626	20.8267	31.4533	0.614	-0.702748	0.0121495	LON peptidase N-terminal domain and RING finger protein 3-like	GO:004687	------	------
LOC113820662	1.63667	0.273333	6.561	2.71385	0.0302758	dual specificity protein phosphatase 19-like	GO:0004725;GO:000813	K14165	------
LOC113820687	4.06667	1.23333	3.086	1.6259	0.0277488	phosphopantothenate--cysteine ligase-like	------	K01922	map00770;map01240
LOC113820711	2.05667	0.89	2.136	1.09496	0.0240169	uncharacterized LOC113820711	GO:000372	K22414	------
LOC113820718	0.45	3.77	0.112	-3.15331	6.67865e-06	disintegrin and metalloproteinase domain-containing protein 19-like, transcript variant X3	GO:0016021;GO:000422	------	------
LOC113820749	1.1	0.0966667	11.479	3.52098	0.000479694	poly [ADP-ribose] polymerase 3-like	GO:0006471;GO:0006302;GO:0016021;GO:0005634;GO:000395	K10798	map04212;map04210;map03410
LOC113820751	1.09667	0.43	2.365	1.24182	0.0179064	poly [ADP-ribose] polymerase 3-like	GO:0006471;GO:0006302;GO:0016021;GO:0005634;GO:000395	K10798	map04212;map04210;map03410
LOC113820762	1.72667	0.25	6.539	2.70907	0.0262388	tyrosine-protein phosphatase non-receptor type 13-like, transcript variant X1	------	------	------
LOC113820762	0.91	0.06	15.1	3.91646	0.0145103	tyrosine-protein phosphatase non-receptor type 13-like, transcript variant X2	------	------	------
LOC113820819	9	13.3567	0.628	-0.671819	0.00706158	heterogeneous nuclear ribonucleoprotein L-like, transcript variant X2	------	K13159	------
LOC113820832	0	0.356667	0.012	-6.43135	0.00164244	uncharacterized LOC113820832	------	------	------
LOC113820836	0	1.89	0.002	-8.91003	8.92126e-09	uncharacterized LOC113820836, transcript variant X1	GO:004687	------	------
LOC113820858	35.94	19.35	1.751	0.808125	4.42597e-05	myosin-IB-like	GO:0016459;GO:0003779;GO:0003774;GO:000552	K10356	map05130
LOC113820924	31.47	6.81333	4.294	2.10234	0.000413851	ETS homologous factor-like	GO:0005634;GO:0003700;GO:004356	K17102	------
LOC113820929	1.15	0.25	4.584	2.19659	0.0162621	uncharacterized LOC113820929	GO:000425	------	------
LOC113820940	6.30333	10.7767	0.53	-0.915497	0.0105349	tropomyosin, transcript variant X6	------	K10373	map05206;map05414;map04261;map04260;map05410
LOC113820954	12.2	22.7167	0.486	-1.04121	0.0171973	serine/arginine-rich splicing factor 2-like, transcript variant X2	GO:0000381;GO:0005634;GO:000372	K12891	map05168;map03040
LOC113820987	0.133333	10.3	0.013	-6.29821	0.00180576	cardioactive peptide-like	------	------	------
LOC113821008	3.74	5.72333	0.612	-0.709407	0.000152219	rho GTPase-activating protein 8-like, transcript variant X1	GO:000716	K18470	------
LOC113821030	4.84667	1.91	2.363	1.24034	0.000641699	minor histocompatibility antigen H13-like	GO:0033619;GO:0006465;GO:0016021;GO:0071556;GO:0071458;GO:0042500;GO:000419	K09595	------
LOC113821058	0.57	1.7	0.305	-1.71343	0.000190569	dentin sialophosphoprotein-like, transcript variant X2	------	K16172	map05206;map04935;map04931;map04150;map05010;map04960;map04151;map04068;map04920;map04923;map04910;map04152;map04022;map04213;map04212;map04211;map05415;map04932;map04722;map04930;map04140
LOC113821058	5.32	9.08333	0.54	-0.889546	0.00580834	dentin sialophosphoprotein-like, transcript variant X3	------	K16172	map05206;map04935;map04931;map04150;map05010;map04960;map04151;map04068;map04920;map04923;map04910;map04152;map04022;map04213;map04212;map04211;map05415;map04932;map04722;map04930;map04140
LOC113821075	0.59	0	38.805	5.27816	0.0332462	probable U3 small nucleolar RNA-associated protein 11, transcript variant X3	GO:0006364;GO:0032040;GO:000573	K14769	------
LOC113821058	1.74	3.08333	0.523	-0.935567	0.000914889	dentin sialophosphoprotein-like, transcript variant X5	------	K16172	map05206;map04935;map04931;map04150;map05010;map04960;map04151;map04068;map04920;map04923;map04910;map04152;map04022;map04213;map04212;map04211;map05415;map04932;map04722;map04930;map04140
LOC113821102	0.376667	0	527.829	9.04393	0.000284269	signal-induced proliferation-associated 1-like protein 1, transcript variant X4	------	K17701	map04015
LOC113821105	57.2467	25.67	2.119	1.08333	0.00211223	protein disulfide-isomerase A6 homolog	GO:0005783;GO:000375	K09584	map04141
LOC113821106	5.18	10.2467	0.454	-1.13866	0.00482994	uncharacterized LOC113821106	GO:000557	K01691	map04310
LOC113821133	1620.86	2732.94	0.553	-0.855104	0.000414789	elongation factor 2-like, transcript variant X2	GO:0003746;GO:0003924;GO:000552	K03234	map04921;map04152
LOC113821156	4.52333	10.2733	0.407	-1.29726	0.00546539	insulin receptor substrate 1-like	GO:0008286;GO:0048477;GO:0040008;GO:000515	K16172	map05206;map04935;map04931;map04150;map05010;map04960;map04151;map04068;map04920;map04923;map04910;map04152;map04022;map04213;map04212;map04211;map05415;map04932;map04722;map04930;map04140
LOC113821163	65.7667	97.8567	0.615	-0.701892	0.00199716	regulator of G-protein signaling loco-like, transcript variant X8	------	K16449	------
LOC113821182	5.95333	3.35	1.69	0.756876	0.0235252	protein O-mannosyl-transferase 2-like, transcript variant X1	GO:0016021;GO:0005789;GO:000416	K00728	map00514;map00515
LOC113821189	0.623333	2.62667	0.217	-2.20457	0.00184104	toll-like receptor 6	GO:0007165;GO:001602	------	------
LOC113821200	11.6333	18.6933	0.583	-0.778822	1.35528e-07	ribosomal protein S6 kinase alpha-5-like	GO:0035556;GO:0106311;GO:0106310;GO:0000287;GO:0004674;GO:000552	K04445	map05206;map05200;map04261;map04010;map04668;map05219;map04713;map05131;map04722
LOC113821201	22.4233	31.71	0.656	-0.608582	0.024888	uncharacterized LOC113821201	------	K22385	------
LOC113821205	3.93333	6.00333	0.614	-0.703718	0.0281175	ribosomal protein S6 kinase alpha-5-like, transcript variant X3	GO:0035556;GO:0106311;GO:0106310;GO:0000287;GO:0004674;GO:000552	K04445	map05206;map05200;map04261;map04010;map04668;map05219;map04713;map05131;map04722
LOC113821208	4.20667	8.28	0.454	-1.14028	0.0212577	uncharacterized LOC113821208	------	K09228	map05168
LOC113821210	112.493	66.58	1.594	0.67249	0.00233268	uncharacterized LOC113821210, transcript variant X1	------	------	------
LOC113821210	27.7333	12.8133	2.124	1.0868	0.00919553	uncharacterized LOC113821210, transcript variant X2	------	------	------
LOC113821227	1538.14	2418.12	0.604	-0.728197	0.0141052	60S ribosomal protein L14-like	GO:0042273;GO:0006412;GO:0005840;GO:0022625;GO:0003735;GO:000372	K02875	map03010;map05171
LOC113821235	1.24667	2.69667	0.417	-1.2629	0.0285028	serine-rich adhesin for platelets-like	GO:0048188;GO:0008270;GO:000367	K14959	map00310
LOC113821244	0.256667	0	87.771	6.45568	0.0015158	proton-coupled amino acid transporter-like protein CG1139, transcript variant X3	GO:001602	K14209	map04974
LOC113821258	13.56	4.82	2.709	1.43793	0.002244	transient receptor potential cation channel subfamily A member 1 homolog, transcript variant X2	GO:001602	K04984	map04750
LOC113821295	27.25	16.8967	1.514	0.598254	0.00014832	sec1 family domain-containing protein 1-like	GO:001619	K19998	------
LOC113821327	8.97	16.3067	0.519	-0.945918	0.0055196	PRKCA-binding protein-like, transcript variant X2	GO:0005856;GO:0016020;GO:0043005;GO:0048471;GO:0045202;GO:0003779;GO:001990	K24062	------
LOC113821353	4.74	8.79667	0.486	-1.04097	0.00795313	speckle-type POZ protein B-like, transcript variant X1	------	K10523	map04341;map04340
LOC113821338	0.216667	0	93.203	6.54231	0.0373405	zinc finger protein 346-like, transcript variant X2	------	------	------
LOC113821377	3.23	8.29	0.364	-1.45697	0.00155096	uncharacterized LOC113821377	------	------	------
LOC113821387	47.47	25.4033	1.752	0.809149	2.40886e-06	V-type proton ATPase 116 kDa subunit a-like, transcript variant X1	GO:0016021;GO:0000220;GO:001507	K02154	map05152;map05323;map04966;map05120;map05165;map04145;map00190;map04142;map04721;map05110
LOC113821397	2454.47	3907.58	0.597	-0.745045	0.0295566	translationally-controlled tumor protein homolog	------	------	------
LOC113821424	75.2567	217.7	0.307	-1.70339	0.000209109	protein extra-macrochaetae-like	GO:0045892;GO:0005737;GO:0005634;GO:004698	K17696	map04350
LOC113821430	38.7967	82.86	0.43	-1.21623	1.63933e-11	coagulation factor IX-like	GO:0005576;GO:0004252;GO:000550	------	------
LOC113821474	0.923333	0.0766667	11.526	3.52683	0.0358553	uncharacterized LOC113821474, transcript variant X1	------	K20190	------
LOC113821486	2.01333	0.636667	3.038	1.60335	0.00728751	spindle assembly abnormal protein 6 homolog	GO:0007049;GO:0005737;GO:000581	K16487	------
LOC113821593	11.8567	6.3	1.768	0.821811	9.33131e-05	putative phosphoenolpyruvate synthase	GO:0016301;GO:000552	------	------
LOC113821594	19.91	12.4733	1.509	0.593308	0.0199873	nucleolysin TIAR-like	GO:000372	K13201	------
LOC113821673	17.4733	8.97667	1.821	0.865059	0.00430557	insulin-degrading enzyme-like	GO:0046872;GO:000823	K01408	map05010
LOC113821714	0.216667	0	75.166	6.23201	0.00464848	zinc finger X-linked protein ZXDA-like, transcript variant X2	GO:0000122;GO:000371	K19495	------
LOC113821749	133.003	197.453	0.624	-0.679568	6.66274e-05	sequestosome-1-like, transcript variant X1	GO:000827	K14381	map04137;map05418;map04218;map05131;map05014;map04380;map04217;map05022;map04140
LOC113821749	0.866667	0.193333	4.076	2.02704	0.0133053	sequestosome-1-like, transcript variant X2	GO:000827	K14381	map04137;map05418;map04218;map05131;map05014;map04380;map04217;map05022;map04140
LOC113821808	48.4733	16.7867	2.748	1.45833	6.95203e-10	short-chain dehydrogenase/reductase family 9C member 7-like	GO:0016021;GO:001649	K00019	map00650
LOC113822004	0.07	0.83	0.078	-3.68102	0.0253849	uncharacterized LOC113822004	------	------	------
LOC113822019	0.0533333	0.343333	0.144	-2.79451	0.0424741	serine/threonine-protein kinase H1 homolog	GO:0004674;GO:0106310;GO:0106311;GO:0005524;GO:000467	K08808	------
LOC113822024	0.413333	0	92.668	6.534	0.0193661	uncharacterized LOC113822024, transcript variant X1	------	------	------
LOC113822045	0.176667	0	187.621	7.55168	0.00865362	RAB6A-GEF complex partner protein 1-like, transcript variant X1	GO:0006886;GO:0034066;GO:001602	K20476	------
LOC113822054	47.94	28.7433	1.565	0.645867	0.025871	V-type proton ATPase subunit B-like	GO:1902600;GO:0046034;GO:0033180;GO:0016021;GO:0016787;GO:0005230;GO:000552	K02147	map05323;map00190;map04966;map05120;map05165;map04145;map04150;map04721;map05110
LOC113822101	399.057	106.027	3.727	1.89815	0.000348725	uncharacterized LOC113822101	------	------	------
LOC113822103	69.8933	41.2167	1.595	0.673967	0.00297793	proteasomal ubiquitin receptor ADRM1-like, transcript variant X1	GO:0005737;GO:0000502;GO:000563	K06691	map03050;map05169;map05012;map05010;map05016;map05017;map05014;map05022;map05020
LOC113822152	30.1667	90.4933	0.296	-1.75686	0.000165997	cyclin-dependent kinase inhibitor 1B-like	GO:0007050;GO:0005634;GO:0004860;GO:0004861;GO:001630	K06624	map04110;map05215;map05165;map05162;map05202;map05206;map05200;map05169;map04068;map05220;map04151;map01522;map05203;map04934;map05226;map04012;map04933;map04066;map05222
LOC113822160	6.70667	3.2	1.997	0.997984	0.00387855	dehydrogenase/reductase SDR family member on chromosome X-like, transcript variant X3	GO:001649	K11170	------
LOC113822178	61.17	37.2267	1.565	0.645913	0.00878461	heat shock 70 kDa protein cognate 5-like	GO:0006457;GO:0051082;GO:0016887;GO:000552	K04043	map03018;map05152;map04212
LOC113822211	3.86667	1.76	2.024	1.01699	7.57712e-05	helicase domino-like, transcript variant X3	GO:0006325;GO:0005634;GO:0070615;GO:0005524;GO:000438	K11320	------
LOC113822240	2.98667	5.25667	0.502	-0.992965	0.0406278	protein CREBRF homolog, transcript variant X1	GO:0006986;GO:000370	K21554	------
LOC113822240	2.44333	13.22	0.165	-2.60375	1.07794e-09	protein CREBRF homolog, transcript variant X2	GO:0006986;GO:000370	K21554	------
LOC113822240	0.396667	1.35667	0.276	-1.85546	0.00408865	protein CREBRF homolog, transcript variant X6	GO:0006986;GO:000370	K21554	------
LOC113822280	9.56667	16.9367	0.522	-0.938842	1.9067e-05	zinc finger protein 761-like	------	K09228	map05168
LOC113822283	5.22	8.24	0.578	-0.79003	0.0436939	protein timeless-like, transcript variant X4	GO:0048511;GO:000563	K12074	map04711
LOC113822282	4.66333	8.77	0.503	-0.991891	0.00199588	venom protease-like	GO:000425	------	------
LOC113822324	0	0.14	0.012	-6.4249	0.0415105	polypeptide N-acetylgalactosaminyltransferase 1-like	GO:0006486;GO:0016021;GO:0000139;GO:0030246;GO:0016740;GO:001675	K00710	map00512;map00514
LOC113822335	1.11667	0.0166667	50.935	5.67058	0.00745308	nitrate reductase [NADH] 1-like	GO:0004128;GO:0016627;GO:005066	------	------
LOC113822354	1.78667	0.44	4.023	2.00831	0.00397291	ras-responsive element-binding protein 1-like, transcript variant X3	------	K20210	map04013
LOC113822371	19.8767	6.29667	3.002	1.58575	0.00497208	mitochondrial amidoxime reducing component 2-like	GO:0003824;GO:0030170;GO:003015	------	------
LOC113822383	1.63333	7.32	0.201	-2.3174	7.62247e-08	hexosaminidase D-like	GO:0005975;GO:0016021;GO:0004563;GO:0102148;GO:001592	K14459	map00511;map00513
LOC113822399	3.56333	5.91667	0.549	-0.866112	0.0254635	uncharacterized LOC113822399	------	------	------
LOC113822408	23.7167	11.1567	1.917	0.93867	0.00668818	influenza virus NS1A-binding protein homolog	GO:001656	K15046	------
LOC113822446	0.633333	0	48.204	5.59109	0.025277	ADP-ribosylation factor-like	GO:000552	K07939;K07937	map05134;map05131;map05130;map05132;map04072;map04144;map05110
LOC113822460	0	0.426667	0.013	-6.26173	0.00113924	protein C12orf4 homolog, transcript variant X2	------	------	------
LOC113822461	0.0166667	1.29	0.01	-6.57463	2.98456e-05	vacuolar fusion protein MON1 homolog A-like	GO:0016192;GO:000662	K20195	------
LOC113822553	54.4467	25.0133	2.028	1.01973	0.0106547	leukotriene A-4 hydrolase-like	GO:0019370;GO:0005737;GO:0008270;GO:0008237;GO:000446	K01254	map00590
LOC113822555	0.0466667	0.396667	0.11	-3.18015	0.0063524	anoctamin-7-like, transcript variant X3	GO:0016021;GO:0005886;GO:004698	K19501	------
LOC113822557	3.47667	0.896667	3.615	1.85419	0.0117819	failed axon connections homolog, transcript variant X2	------	------	------
LOC113822590	19.9867	200.507	0.096	-3.38334	3.0149e-05	Krueppel homolog 1-like	GO:0005634;GO:000098	------	------
LOC113822591	1.02	0	128.863	7.00969	0.0167804	dnaJ homolog subfamily B member 4-like	GO:0006310;GO:0006457;GO:0006281;GO:0051082;GO:0003910;GO:000552	K09507;K09511	map05164;map04141
LOC113822595	72.5367	193.75	0.337	-1.57074	2.41612e-05	G-protein coupled receptor Mth2-like	GO:0016021;GO:0005886;GO:000493	K04599	------
LOC113822603	13.9333	21.2167	0.601	-0.734478	0.0383041	protein unc-13 homolog 4B-like	------	K15621	map05202
LOC113822605	7.20333	10.3967	0.651	-0.618494	0.01629	exocyst complex component 6B-like, transcript variant X1	GO:0006904;GO:000014	K19985	------
LOC113822605	29.52	47.03	0.586	-0.770942	7.52579e-07	exocyst complex component 6B-like, transcript variant X3	GO:0006904;GO:000014	K19985	------
LOC113822685	0.626667	1.73667	0.321	-1.63715	0.00345932	protein lin-54 homolog, transcript variant X3	GO:000563	K21776	map04218
LOC113822700	0	1.98667	0.003	-8.57814	0.001287	uncharacterized LOC113822700, transcript variant X2	------	------	------
LOC113822761	0.356667	3.14	0.104	-3.25909	0.0025669	MFS-type transporter SLC18B1-like	------	------	------
LOC113822783	53.8133	86.46	0.585	-0.772513	2.79316e-06	very low-density lipoprotein receptor-like	GO:001602	K24498	------
LOC113822817	452.213	203.573	2.099	1.06955	9.54386e-05	sarcalumenin-like	GO:0016197;GO:0006897;GO:001602	------	------
LOC113822884	11.6967	22.54	0.483	-1.05025	4.10236e-13	uncharacterized LOC113822884	------	------	------
LOC113822886	0.17	1.86	0.076	-3.72082	0.000252042	circadian locomoter output cycles protein kaput-like	GO:0005737;GO:0005634;GO:0005667;GO:0003700;GO:0003677;GO:004698	K02296	map04710;map04711;map04728
LOC113822901	2.40667	5.00667	0.451	-1.14898	0.0100354	sarcosine dehydrogenase, mitochondrial-like	GO:0005739;GO:001649	K00314	map00260
LOC113822903	0	0.616667	0.007	-7.16394	0.013848	cytochrome b5 reductase 4-like, transcript variant X1	------	K00326	map00520
LOC113822949	114.387	52.07	2.09	1.06385	0.00699872	adenosylhomocysteinase-like	GO:0006730;GO:000401	K01251	map00270
LOC113822972	9.24333	16.0567	0.516	-0.955526	0.0353955	delta(14)-sterol reductase-like, transcript variant X1	GO:0016126;GO:0006695;GO:0005737;GO:0016021;GO:0005634;GO:001662	K19532	map00100
LOC113823051	106.703	542.517	0.182	-2.45403	4.73388e-05	uncharacterized LOC113823051	------	------	------
LOC113823073	18.0167	1.13	16.373	4.03321	1.8348e-06	uncharacterized LOC113823073, transcript variant X1	------	------	------
LOC113823074	3780.08	977.46	3.704	1.88891	4.98033e-05	uncharacterized LOC113823074	------	------	------
LOC113823075	698.837	285.283	2.271	1.18329	6.52414e-07	uncharacterized LOC113823075, transcript variant X1	GO:003024	------	------
LOC113823075	66.61	12.6533	5.411	2.43585	0.000226826	uncharacterized LOC113823075, transcript variant X2	GO:003024	------	------
LOC113823075	1.10333	0	165.54	7.37104	0.0183888	uncharacterized LOC113823075, transcript variant X3	GO:003024	------	------
LOC113823075	26.1267	4.47	6.049	2.59668	0.00026406	uncharacterized LOC113823075, transcript variant X4	GO:003024	------	------
LOC113823118	25.1067	34.6033	0.666	-0.586851	0.0354927	cartilage oligomeric matrix protein-like	------	K04659	map05165;map05144;map04512;map04510;map04145;map04151
LOC113823149	1.67667	2.52667	0.634	-0.657344	0.0463503	zinc finger FYVE domain-containing protein 21-like	GO:004687	K24779	------
LOC113823202	75.4367	25.9933	2.791	1.48081	0.0015791	phosphatidylinositol phosphatase PTPRQ-like, transcript variant X1	------	K06478	map04514;map04666;map05340;map04660;map05132
LOC113823202	8.05667	1.80667	4.261	2.09115	0.000119998	phosphatidylinositol phosphatase PTPRQ-like, transcript variant X2	GO:0007155;GO:0007411;GO:000588	K19636;K06478	map04514;map04666;map05340;map04660;map05132
LOC113823205	6.95333	3.98333	1.626	0.701462	0.0451378	uncharacterized LOC113823205	------	------	------
LOC113823208	47.2233	27.16	1.614	0.69095	0.000148635	uncharacterized LOC113823208	------	------	------
LOC113823212	4.73667	0	149.561	7.22459	0.0289993	uncharacterized LOC113823212	------	------	------
LOC113823217	1.8	0.416667	3.808	1.92914	0.0347808	calcium-dependent secretion activator-like	------	K19933	------
LOC113823225	40.7833	135.473	0.273	-1.87512	0.00108065	UPF0389 protein CG9231-like	GO:001602	------	------
LOC113823233	6.74667	17.5833	0.348	-1.52237	0.0230791	UPF0389 protein CG9231-like	GO:001602	------	------
LOC113823266	8.56	12.4367	0.646	-0.62992	0.0175693	MICAL-like protein 1	------	K19948	------
LOC113823271	28.7367	15	1.821	0.864541	0.000739731	T-complex protein 1 subunit beta-like, transcript variant X2	GO:0006457;GO:0005832;GO:0051082;GO:0016887;GO:000552	K09494	------
LOC113823273	25.6867	11.4133	2.119	1.08351	1.76698e-06	phenoloxidase-activating factor 1-like	GO:0005576;GO:000425	K24132	------
LOC113823274	0.253333	0.01	25.399	4.66673	0.0230456	serine protease inhibitor 2.1-like	GO:0016021;GO:0005615;GO:000486	------	------
LOC113823275	63.0433	23.3333	2.543	1.34678	1.49833e-05	phenoloxidase-activating factor 1-like	GO:0005576;GO:000425	K01344	map04610
LOC113823280	0.186667	0.673333	0.26	-1.94533	0.032698	epidermal growth factor receptor-like	GO:0007169;GO:0016021;GO:0004714;GO:000552	K04361;K21801	map05214;map05215;map05165;map05210;map05163;map05212;map05213;map04015;map04014;map04540;map05218;map04010;map04013;map04012;map04934;map04072;map04214;map04810;map00380;map04921;map05160;map05131;map04926;map05171;map04928;map05226;map05223;map05207;map05206;map05205;map04510;map05200;map05219;map04068;map05225;map04020;map05224;map04320;map04912;map04066;map04144;map05208;map01521;map04915;map…
LOC113823310	268.05	412.567	0.597	-0.743957	0.00087519	immediate early response gene 5 protein-like	------	------	------
LOC113823309	1.62333	2.70333	0.55	-0.861239	0.0110748	histone acetyltransferase KAT6A-like, transcript variant X1	GO:0006334;GO:0006355;GO:0000786;GO:0003677;GO:0004402;GO:004687	K11306;K11305	map04550
LOC113823309	1.68667	2.62667	0.597	-0.744139	0.0262892	histone acetyltransferase KAT6A-like, transcript variant X5	GO:0006334;GO:0006355;GO:0000786;GO:0003677;GO:0004402;GO:004687	K11306	------
LOC113823343	1.89	0.71	2.49	1.31586	0.00180509	sorting and assembly machinery component 50 homolog, transcript variant X1	GO:0033108;GO:0045040;GO:0034622;GO:0001401;GO:0016021;GO:000574	K07277	------
LOC113823352	0.413333	1.67333	0.228	-2.13311	0.0104751	ribonuclease H2 subunit B-like, transcript variant X5	GO:003229	K10744	map03030
LOC113823405	0.0866667	0.853333	0.098	-3.34548	0.0230862	uncharacterized LOC113823405	------	------	------
LOC113823424	18.2	32.4267	0.501	-0.997077	0.0228298	MAP kinase-interacting serine/threonine-protein kinase 1-like	GO:0018105;GO:0035556;GO:0046777;GO:0106311;GO:0106310;GO:0005737;GO:0005634;GO:0005516;GO:0004683;GO:0009931;GO:0004674;GO:0005524;GO:000467	K04372	map04910;map04010;map04066
LOC113823478	1.77	5.12333	0.32	-1.6452	2.3498e-05	activating transcription factor 7-interacting protein 1-like, transcript variant X8	------	------	------
LOC113823492	0.603333	0	105.546	6.72172	0.031474	BTB/POZ domain-containing protein 6-like, transcript variant X2	------	K10477;K10478	------
LOC113823500	400.233	99.5667	3.976	1.99144	3.71328e-05	uncharacterized LOC113823500	------	------	------
LOC113823508	2.87	1.42333	1.82	0.86403	0.0203522	condensin complex subunit 1-like	GO:0007076;GO:0051301;GO:0005634;GO:000569	K06677	------
LOC113823526	0.26	0.01	23.428	4.55017	0.047383	uncharacterized LOC113823526	------	------	------
LOC113823527	437.287	158.603	2.647	1.40415	0.000400447	calreticulin-like	GO:0006457;GO:0005788;GO:0005509;GO:005108	K08057	map05166;map05142;map05163;map05168;map05169;map05170;map04145;map04612;map04141
LOC113823573	0.416667	0	122.419	6.93569	0.0231435	TNF receptor-associated factor 6-like, transcript variant X4	GO:0042981;GO:0007165;GO:0005737;GO:0004842;GO:0005164;GO:000827	K03175	map05140;map05142;map04657;map05145;map05160;map05161;map04010;map04013;map05169;map05162;map04214;map04622;map05135;map04620;map04621;map05131;map05130;map05133;map05132;map05171;map04120;map04144;map04722;map04140;map05152;map05200;map05168;map05170;map05417;map04064;map05222;map04380;map05235
LOC113823576	0.923333	2.16333	0.409	-1.2887	0.0364684	caspase-1-like, transcript variant X5	GO:000419	K20009	map04215;map04214
LOC113823601	0	0.203333	0.006	-7.39412	0.00893231	serine/arginine repetitive matrix protein 2-like, transcript variant X2	------	K24677	map04340
LOC113823651	7.91	12.6333	0.587	-0.769618	0.0434966	uncharacterized LOC113823651, transcript variant X1	------	K15902	------
LOC113823664	69.6667	21.95	3.059	1.61307	0.000146885	endoplasmin-like	GO:0006457;GO:0051082;GO:0016887;GO:000552	K09487	map05207;map05215;map04657;map05200;map04151;map04918;map05418;map05132;map05417;map04915;map04141
LOC113823669	0.336667	2.86	0.114	-3.12994	0.0444846	uncharacterized LOC113823669, transcript variant X2	------	------	------
LOC113823707	40.0633	16.3867	2.317	1.2121	0.0488857	fibroleukin-like	------	------	------
LOC113823712	75.8667	31.04	2.345	1.2298	0.000509089	angiotensin-converting enzyme-like	GO:0016020;GO:0046872;GO:0004180;GO:0008237;GO:000824	K01283	map05142;map04614;map04924;map05171;map05415;map05410
LOC113823713	0	0.88	0.008	-7.02075	0.000117415	aldehyde dehydrogenase X, mitochondrial-like, transcript variant X3	GO:001662	K00128	map00310;map00561;map00280;map00981;map01240;map00340;map00330;map00053;map00380;map00010;map00620;map00071;map00770;map00410
LOC113823720	1.45667	0.0533333	29.267	4.87123	0.00374282	protein singed wings 2-like	GO:001602	------	------
LOC113823784	6.81333	3.15333	2.02	1.01412	8.37732e-06	uncharacterized LOC113823784	GO:001602	------	------
LOC113823796	39.84	20.97	1.712	0.775826	0.0418077	uncharacterized LOC113823796	GO:001602	------	------
LOC113823798	0.99	0.293333	3.216	1.68527	0.00790306	TBC1 domain family member 31-like	------	------	------
LOC113823838	1.32	0.35	3.644	1.86539	0.00986024	uncharacterized LOC113823838, transcript variant X4	GO:004687	------	------
LOC113823860	1.68667	0.773333	1.995	0.996536	0.0482931	DDB1- and CUL4-associated factor 8-like, transcript variant X2	------	K11804	------
LOC113823875	0	0.72	0.007	-7.19387	0.000531072	deoxyribodipyrimidine photo-lyase-like	GO:0006281;GO:0018298;GO:0016829;GO:0003904;GO:000367	K01669	------
LOC113823899	1.54333	0.08	16.309	4.02758	0.0105534	3-oxo-5-alpha-steroid 4-dehydrogenase 1-like	GO:0007548;GO:0006694;GO:0008202;GO:0005783;GO:0016021;GO:0003865;GO:0047751;GO:001649	K12343	map00140
LOC113823902	0	0.673333	0.007	-7.17176	0.0130638	E3 ubiquitin-protein ligase UHRF1-like	GO:0016567;GO:0007049;GO:0005634;GO:0016740;GO:0003677;GO:004687	K10638	------
LOC113823934	357.09	1487.56	0.218	-2.19493	4.22907e-23	hemocyte protein-glutamine gamma-glutamyltransferase-like	GO:0018149;GO:0003810;GO:004687	K05619	------
LOC113823903	1.33	2.36333	0.513	-0.962728	0.00817071	CLIP-associating protein 2-like, transcript variant X8	------	K16578	------
LOC113823951	0.456667	0	57.661	5.84952	0.00659204	uncharacterized LOC113823951	GO:001602	------	------
LOC113823961	0.3	0.843333	0.331	-1.59588	0.00447978	transient receptor potential channel pyrexia-like, transcript variant X2	GO:001602	------	------
LOC113823987	0.153333	0	56.842	5.82888	0.0265259	pre-mRNA-splicing ATP-dependent RNA helicase prp28-like, transcript variant X1	------	K21952	------
LOC113824019	0.13	0.04	2.724	1.44573	0.0463032	cytoplasmic dynein 2 heavy chain 1-like	GO:0007018;GO:0007275;GO:0005737;GO:0005886;GO:0005929;GO:0030286;GO:0005874;GO:0008569;GO:000552	K10414	map04145;map05132;map04962
LOC113824034	1.45	2.89333	0.478	-1.06486	0.0320652	uncharacterized LOC113824034	------	------	------
LOC113824054	0.08	0	94.594	6.56367	0.040318	uncharacterized LOC113824054	GO:0080111;GO:0006211;GO:0005634;GO:0008270;GO:0046872;GO:007057	K24309	------
LOC113824060	84.2967	38.6833	2.085	1.05986	0.00307911	translocon-associated protein subunit gamma-like	GO:0006614;GO:0016021;GO:000578	K13251	map04141
LOC113824058	20.06	33.9533	0.562	-0.831331	0.0155848	uncharacterized LOC113824058	GO:001602	------	------
LOC113824068	6.36667	9.71	0.595	-0.748578	0.0412001	WD repeat domain phosphoinositide-interacting protein 4-like	------	K22991	------
LOC113824077	5.33667	2.90333	1.688	0.755271	0.0391066	dynamin-like 120 kDa protein, mitochondrial	------	K17079	map05017
LOC113824081	1783.72	2748.64	0.612	-0.709339	0.021871	60S ribosomal protein L36-like	GO:0006412;GO:0016021;GO:0005840;GO:000373	K02920	map03010;map05171
LOC113824088	7.58667	12.93	0.547	-0.871452	0.00594768	glycogenin-1-like	GO:001675	K00750	map00500
LOC113824151	0.51	0	662.757	9.37234	0.0164606	titin-like, transcript variant X1	GO:0003723;GO:000367	K12875	map03013;map03015;map03040
LOC113824162	387.783	568.877	0.642	-0.640371	0.0176808	uncharacterized LOC113824162, transcript variant X1	GO:0006412;GO:0005840;GO:000373	K02983	map03010;map05171
LOC113824162	149.123	220.003	0.637	-0.65058	0.000713342	uncharacterized LOC113824162, transcript variant X2	GO:0006412;GO:0005840;GO:000373	K02983	map03010;map05171
LOC113824281	13.81	27.9833	0.461	-1.11825	3.22594e-05	egl nine homolog 1-like, transcript variant X1	------	K09592	map05211;map04066;map05200
LOC113824294	94.1133	38.5667	2.301	1.20253	0.000107195	phenoloxidase-activating factor 3-like	GO:0005576;GO:000425	------	------
LOC113824297	1.76	0	235.125	7.87728	0.00343286	putative oxidoreductase GLYR1 homolog	GO:0051287;GO:0050661;GO:0016616;GO:001649	------	------
LOC113824315	0.29	0.776667	0.338	-1.56697	0.0486887	septin-7-like, transcript variant X1	GO:000552	K16944	map05131
LOC113824319	0.31	0	71.666	6.16322	0.00818831	ADP-ribosylation factor-like protein 4D, transcript variant X2	GO:000552	K07945	------
LOC113824323	3.08	4.82	0.57	-0.812163	0.0374024	uncharacterized LOC113824323	------	------	------
LOC113824353	1.03667	0.363333	2.706	1.43632	0.0284641	ATP-dependent DNA helicase PIF1-like	GO:0006310;GO:0000002;GO:0006281;GO:0000723;GO:0005634;GO:0005739;GO:0016787;GO:0003677;GO:0043139;GO:000552	K15255	------
LOC113824360	15.02	5.70333	2.331	1.2211	0.0084817	protein toll-like	GO:0002224;GO:0007165;GO:0006955;GO:0016021;GO:000488	K18809	map04624
LOC113824379	11.3867	16.5667	0.644	-0.634339	0.0108698	protein KTI12 homolog, transcript variant X2	GO:000552	K15456	------
LOC113824399	40.9467	8.32	4.822	2.26972	0.000146059	uncharacterized LOC113824399	GO:0007017;GO:0005874;GO:0005200;GO:000552	------	------
LOC113824407	2.51333	0.156667	16.23	4.02058	0.0372871	tubulin beta chain-like	GO:0007017;GO:0005737;GO:0005874;GO:0003924;GO:0005200;GO:000552	K07375	map04540;map05012;map05010;map05016;map05130;map05014;map05132;map04145;map05022;map05020
LOC113824423	0.443333	0	162.394	7.34335	0.0122901	poly(A) polymerase type 3-like, transcript variant X2	GO:0031123;GO:0043631;GO:0006397;GO:0005634;GO:0004652;GO:0003723;GO:0046872;GO:000552	K14376	map03015
LOC113824429	10.93	2.63333	3.751	1.9074	2.59611e-08	transient receptor potential channel pyrexia-like, transcript variant X1	GO:0016021;GO:000521	K04984	map04750
LOC113824440	12.5933	5.93	1.947	0.961235	0.00522187	transcription termination factor 2-like	GO:0070615;GO:0005524;GO:000827	K15173	map04918
LOC113824462	7.47667	1.18333	5.862	2.55145	4.82272e-10	uncharacterized LOC113824462, transcript variant X2	------	------	------
LOC113824469	10.83	19.23	0.518	-0.949048	0.00198105	beta-ureidopropionase-like, transcript variant X2	GO:000680	K01431	map00240;map00983;map00770;map00410
LOC113824567	2.29	6.73333	0.326	-1.61623	0.000432513	ets DNA-binding protein pokkuri-like	GO:0030154;GO:0000122;GO:0001709;GO:0045596;GO:0006357;GO:0005634;GO:0043565;GO:0003700;GO:000098	K03211	map04320;map05202;map04013
LOC113824598	1.81667	0.516667	3.384	1.75873	0.0239349	mitotic checkpoint serine/threonine-protein kinase bub-1-like	GO:0007094;GO:0016021;GO:0005524;GO:000467	K02178	map04110;map04914;map04114
LOC113824604	0.283333	2.34667	0.106	-3.23608	0.0417943	microtubule-associated protein futsch-like, transcript variant X1	------	K07532	map05152;map05205;map04810;map05200;map04625;map04270;map05135;map05130;map04361;map04360;map04611;map05163
LOC113824641	24.3033	7.04667	3.172	1.66548	8.4629e-05	ribonucleoside-diphosphate reductase large subunit-like	GO:0009263;GO:0006260;GO:0005971;GO:0004748;GO:000552	K10807	map00240;map00480;map00983;map00230
LOC113824717	1.06	0.516667	1.918	0.939474	0.0156134	WD and tetratricopeptide repeats protein 1-like, transcript variant X1	------	K11807	------
LOC113824734	25.04	14.6467	1.608	0.685286	0.0229435	uncharacterized protein RAB5IF homolog, transcript variant X2	GO:001602	------	------
LOC113824746	2.58333	0.873333	2.738	1.4532	0.0214983	longitudinals lacking protein, isoforms A/B/D/L-like, transcript variant X7	------	K22402	------
LOC113824747	0	1.28667	0.021	-5.59642	0.0184334	ras-related protein Rap-1b, transcript variant X1	GO:0032486;GO:0016020;GO:0003924;GO:000552	K04353	map04530;map04510;map05211;map04015;map04014;map04010;map04722;map04024;map04972;map05417;map04670;map04062;map04934;map04611;map04720
LOC113824747	102.733	179.443	0.523	-0.934631	7.76206e-05	ras-related protein Rap-1b, transcript variant X3	GO:0032486;GO:0016020;GO:0003924;GO:000552	K04353	map04530;map04510;map05211;map04015;map04014;map04010;map04722;map04024;map04972;map05417;map04670;map04062;map04934;map04611;map04720
LOC113824754	3.85667	1.77333	1.972	0.979404	0.0152597	WD repeat-containing protein 91-like, transcript variant X2	GO:0043551;GO:0045022;GO:0005829;GO:0031901;GO:003190	K24760	------
LOC113824786	2.37333	4.62667	0.483	-1.04853	0.0134467	uncharacterized LOC113824786	------	------	------
LOC113824882	2.51	8.13667	0.281	-1.83384	9.474e-05	homeobox protein TGIF2-like	------	K19383	map04350
LOC113824923	2.89333	4.13	0.65	-0.620486	0.0291239	zinc finger protein 696-like, transcript variant X1	------	K09228	map05168
LOC113824935	3.06	7.06333	0.391	-1.35635	3.21059e-05	uncharacterized LOC113824935, transcript variant X5	GO:0005634;GO:0003700;GO:0043565;GO:000827	------	------
LOC113824964	13.02	4.91667	2.507	1.32606	0.000852486	uncharacterized LOC113824964	GO:0007017;GO:0005874;GO:0005200;GO:000552	------	------
LOC113825016	17.9733	32.95	0.484	-1.04544	0.0163096	uncharacterized protein DDB_G0271670-like, transcript variant X2	GO:0003700;GO:0046983;GO:000367	K09109;K04377	map04110;map05166;map05216;map05210;map05163;map04390;map04391;map04350;map04010;map04012;map04218;map05167;map04310;map05160;map05161;map05132;map05225;map05224;map05226;map05221;map05220;map05222;map05207;map05206;map05205;map05202;map05200;map04550;map05219;map05169;map05213;map04919;map04630;map05230;map04151
LOC113825036	15.69	38.1533	0.366	-1.44879	0.0160551	uncharacterized LOC113825036	GO:0003700;GO:000367	K09174	------
LOC113825048	0.933333	0.106667	8.24	3.04265	0.0302604	endoplasmin-like	GO:0006457;GO:0051082;GO:0016887;GO:000552	K09487	map05207;map05215;map04657;map05200;map04151;map04918;map05418;map05132;map05417;map04915;map04141
LOC113825051	12.5233	17.5533	0.645	-0.632072	0.0297756	uncharacterized LOC113825051	GO:0005509;GO:0106306;GO:010630	------	------
LOC113825091	0.716667	0.0366667	22.766	4.50881	0.0332535	methionine adenosyltransferase 2 subunit beta-like, transcript variant X1	GO:0006556;GO:001674	K00789	map00270;map01240
LOC113825114	8.60333	12.34	0.635	-0.654086	0.0145851	atherin-like	GO:0016740;GO:004687	------	------
LOC113825152	0.31	0.02	12.103	3.59733	0.0436714	beta-1-syntrophin-like, transcript variant X2	GO:0050808;GO:0005856;GO:0016010;GO:000519	K24064	------
LOC113825161	148.957	239.947	0.584	-0.776489	1.36474e-05	cytochrome c, transcript variant X1	GO:0006915;GO:0005758;GO:0070469;GO:0020037;GO:0046872;GO:000905	K08738	map05167;map05164;map05210;map04115;map05160;map05161;map05168;map05169;map05130;map05163;map05162;map04210;map04215;map04214;map05012;map05134;map05010;map05016;map05017;map05014;map05132;map05170;map00190;map05222;map05152;map05200;map05416;map05417;map05145;map05131;map04932;map05022;map01524;map05020
LOC113825205	1.85667	4.16333	0.398	-1.32794	0.0145726	phosphatidylinositol 4-kinase type 2-alpha-like, transcript variant X1	GO:0016020;GO:0005524;GO:000443	K13711	map04070;map00562
LOC113825233	5.17	19.3367	0.241	-2.05458	4.85226e-07	lysine-specific demethylase 6A-like, transcript variant X1	GO:0032259;GO:000816	K11447	map05202
LOC113825233	5.20667	10.6967	0.44	-1.1831	0.0038922	lysine-specific demethylase 6A-like, transcript variant X2	GO:0032259;GO:000816	K11447	map05202
LOC113825352	3.43	1.96	1.656	0.727938	0.0178231	nuclear pore complex protein Nup214-like	------	K14317	map03013;map05014
LOC113825364	22.81	13.05	1.584	0.66374	0.0300264	organic cation transporter protein-like	GO:0016021;GO:002285	K08202	map05231
LOC113825437	3.05667	4.61333	0.615	-0.70218	0.00462185	uncharacterized LOC113825437, transcript variant X1	GO:000367	------	------
LOC113825441	2.34667	0.736667	3.251	1.70103	0.0468746	retinol dehydrogenase 11-like	GO:001649	K11153	map00830;map01240
LOC113825452	0.1	0.0166667	5.102	2.35101	0.0293661	protein eyes shut-like	GO:000550	K19601	------
LOC113825477	0.303333	0	313.739	8.29342	0.0018435	low-density lipoprotein receptor-related protein 2-like	GO:0006897;GO:0016021;GO:000550	K06233	map04918;map04979;map04340
LOC113825509	1.62	0.776667	1.975	0.981745	0.00840158	protein ABHD1-like	GO:001678	K13696	------
LOC113825518	8.53333	0.276667	30.752	4.94262	0.00184518	NADH dehydrogenase [ubiquinone] iron-sulfur protein 3, mitochondrial-like	GO:0005747;GO:000813	K03936	map04714;map00190;map05208;map05012;map05010;map04723;map05016;map05014;map05415;map04932;map05022;map05020
LOC113825519	0.09	0.83	0.097	-3.3615	0.0334487	cuticle protein 8-like	------	------	------
LOC113825586	6.13333	11.2067	0.504	-0.987286	0.000601373	protein phosphatase PTC7 homolog	GO:0046872;GO:0106306;GO:010630	K17508	------
LOC113825594	1.22667	0.18	7.18	2.84408	0.0300638	zinc metalloproteinase nas-4-like, transcript variant X7	GO:000814	K01025	------
LOC113825654	0.146667	1.32	0.103	-3.27346	0.00417568	uncharacterized LOC113825654, transcript variant X3	GO:0005634;GO:004687	------	------
LOC113825626	14.9667	4.31667	3.078	1.62205	0.0359161	glutamate decarboxylase-like	GO:0019752;GO:0016831;GO:003017	K01580	map00430;map00650;map00250;map04940;map04727;map00410
LOC113825694	19.38	31.85	0.562	-0.830806	3.26307e-05	microtubule-associated proteins 1A/1B light chain 3A-like	GO:0006914;GO:001602	K10435	map04137;map05167;map04216;map04621;map05131;map04371;map05014;map05022;map04140
LOC113825742	29.0433	78.6233	0.345	-1.53597	2.24039e-06	carboxypeptidase B-like	GO:0004181;GO:000827	K08779;K01298;K08637	map04972;map04974
LOC113825768	0	0.23	0.024	-5.38982	0.023718	DNA-directed DNA/RNA polymerase mu-like, transcript variant X1	GO:0006303;GO:0005634;GO:0003887;GO:0046872;GO:000367	K00977;K03513	map03450;map04640
LOC113825795	11.68	27.63	0.371	-1.43013	0.0221824	1-aminocyclopropane-1-carboxylate synthase-like protein 1, transcript variant X2	GO:0009058;GO:0003824;GO:003017	------	------
LOC113825866	3.57	11.6867	0.276	-1.85887	0.00118002	myosin-9-like	------	------	------
LOC113825871	0.446667	0	46.656	5.54399	0.0254422	myosin heavy chain, cardiac muscle isoform-like, transcript variant X2	------	------	------
LOC113825950	88.4133	124.62	0.653	-0.615174	0.00679805	uncharacterized LOC113825950	------	------	------
LOC113825951	0	1.18667	0.004	-7.97354	4.55617e-08	nitrilase and fragile histidine triad fusion protein NitFhit-like, transcript variant X2	GO:0006807;GO:0006139;GO:0000166;GO:0003824;GO:004771	K11206	------
LOC113825954	4.94667	9.55667	0.465	-1.10361	0.0187376	uncharacterized LOC113825954	------	------	------
LOC113825975	4.01	7.62333	0.491	-1.02755	5.32242e-06	N-myc protein-like	GO:0006357;GO:0003700;GO:0003677;GO:0046983;GO:0000978;GO:000098	K09109;K04377	map04110;map05166;map05216;map05210;map05163;map04390;map04391;map04350;map04010;map04012;map04218;map05167;map04310;map05160;map05161;map05132;map05225;map05224;map05226;map05221;map05220;map05222;map05207;map05206;map05205;map05202;map05200;map04550;map05219;map05169;map05213;map04919;map04630;map05230;map04151
LOC113825997	3.15667	0.16	18.907	4.24083	0.000181195	uncharacterized LOC113825997, transcript variant X2	GO:001602	------	------
LOC113826003	0.976667	0.173333	4.735	2.24342	0.0172553	TRAF3-interacting protein 1-like, transcript variant X2	GO:000801	K19680	------
LOC113826067	1.71333	0.903333	1.755	0.811635	0.018892	uncharacterized LOC113826067, transcript variant X2	------	------	------
LOC113826097	0.0733333	1.96333	0.039	-4.68427	0.0474211	phosphoenolpyruvate carboxykinase, cytosolic [GTP]-like	GO:0006094;GO:0004613;GO:0046872;GO:0016301;GO:000552	K01596	map04920;map04964;map00620;map04068;map00010;map04922;map04910;map03320;map00020;map04151;map04152;map04931
LOC113826098	8.77333	0	120.689	6.91515	0.0326067	carboxypeptidase B-like	GO:0004181;GO:000827	K08779;K01298	map04972;map04974
LOC113826103	3.40333	1.93333	1.664	0.734354	0.0307748	electron transfer flavoprotein-ubiquinone oxidoreductase, mitochondrial-like	GO:0004174;GO:0046872;GO:005153	K00311	------
LOC113826144	39.5867	14.7233	2.492	1.31722	0.0283428	titin-like	GO:0016021;GO:000472	K06768;K06478	map04514;map04666;map05340;map04660;map05132
LOC113826181	2.36333	0.0633333	30.672	4.93884	0.0355199	protein enabled homolog, transcript variant X2	------	K05746	map04015;map04810;map04360
LOC113826203	14.86	28.0233	0.485	-1.04413	0.0468007	uncharacterized LOC113826203	------	------	------
LOC113826204	11.9733	23.8833	0.452	-1.1446	0.0164633	PAS domain-containing serine/threonine-protein kinase-like	GO:0005524;GO:000467	------	------
LOC113826234	70.9833	42.3967	1.58	0.660228	0.042365	oligosaccharyltransferase complex subunit OSTC-like	GO:0006486;GO:0016021;GO:0008250;GO:001674	------	------
LOC113826070	1.23	0	428.135	8.74192	0.000974518	ATP-dependent RNA helicase DDX24-like, transcript variant X3	GO:0016787;GO:0003724;GO:0003676;GO:0005524;GO:000438	K14805	------
LOC113826253	4.51333	1.35333	2.957	1.56424	0.00176131	transducin beta-like protein 3	GO:0006364;GO:0032040;GO:000573	K14555	map03008
LOC113826276	4.04667	7.52667	0.502	-0.993944	0.000206129	uncharacterized LOC113826276	GO:000508	------	------
LOC113826286	12.8033	2.69667	4.459	2.15678	6.30613e-05	uncharacterized protein DKFZp434B061-like, transcript variant X1	GO:0098542;GO:0005737;GO:000806	------	------
LOC113826286	31.9533	6.60333	4.434	2.1487	0.000298508	uncharacterized protein DKFZp434B061-like, transcript variant X3	GO:0098542;GO:0005737;GO:000806	------	------
LOC113826303	3.56667	6.11667	0.521	-0.940052	0.0163509	helix-loop-helix protein 11-like, transcript variant X1	GO:004698	K09108	map05205
LOC113826303	0.653333	0	519.764	9.02171	0.000764467	helix-loop-helix protein 11-like, transcript variant X2	GO:004698	K09108	map05205
LOC113826328	3.93667	6.29	0.582	-0.780417	0.0382691	rRNA-processing protein UTP23 homolog, transcript variant X1	------	K14773	------
LOC113826345	26.2367	14.9133	1.665	0.735094	0.000915382	bifunctional glutamate/proline--tRNA ligase-like	GO:0006424;GO:0006433;GO:0005737;GO:0004827;GO:0004818;GO:000552	K14163	map00860;map00970;map01240
LOC113826363	1.37	0.436667	3.107	1.63549	0.0323557	bifunctional glutamate/proline--tRNA ligase-like	GO:0006433;GO:0005737;GO:0017101;GO:0004827;GO:000552	K01881	map00970
LOC113826366	2231.04	3268.58	0.644	-0.634566	0.0297877	60S ribosomal protein L32-like, transcript variant X1	GO:0006412;GO:0016021;GO:0005840;GO:000373	K02912	map03010;map05171
LOC113826376	1.52333	0.343333	4.164	2.05802	0.00774222	zinc finger CCCH domain-containing protein 13-like, transcript variant X1	------	K22909	------
LOC113826408	2814.28	4066.66	0.655	-0.609766	0.0403215	40S ribosomal protein S18, transcript variant X1	GO:0006412;GO:0005737;GO:0005840;GO:0019843;GO:0003735;GO:000372	K02964	map03010;map05171
LOC113826499	30.96	4.13333	7.247	2.85735	1.15443e-08	membrane metallo-endopeptidase-like 1, transcript variant X2	GO:0016021;GO:0046872;GO:000422	K01415	------
LOC113826502	0	0.296667	0.025	-5.32326	0.0314089	serine/threonine-protein phosphatase PGAM5, mitochondrial-like, transcript variant X3	------	K15637	map04137;map04217;map04668
LOC113826517	0	15.2967	0.002	-8.94952	0.00034765	ER membrane protein complex subunit 6-like	GO:007254	K23567	------
LOC113826559	4.26667	8.5	0.472	-1.08215	0.0002051	protein ABHD14A-like	GO:0016021;GO:001678	K13706	------
LOC113826596	0.65	0.02	27.282	4.76989	0.00202362	uncharacterized LOC113826596	------	------	------
LOC113826615	15.1533	22.1	0.641	-0.64171	9.59817e-06	N-arachidonyl glycine receptor-like	GO:0016021;GO:000493	K04211	map04080;map04020
LOC113826728	2.57333	0	426.803	8.73743	0.000616823	protein disulfide-isomerase A6 homolog	GO:0005783;GO:000375	K09584	map04141
LOC113826744	6.24333	9.84667	0.58	-0.785534	0.014345	uncharacterized LOC113826744	GO:0006355;GO:0005730;GO:0008134;GO:000367	K02331	------
LOC113826773	17.4667	10.4367	1.592	0.671092	0.0176849	presequence protease, mitochondrial-like	GO:0016485;GO:0006508;GO:0005759;GO:0004222;GO:0008233;GO:004687	K06972	------
LOC113826801	1826.24	2759.78	0.627	-0.674407	0.0379948	40S ribosomal protein S15Aa, transcript variant X1	GO:0002181;GO:0006412;GO:0022626;GO:0022627;GO:0005840;GO:000373	K02957	map03010;map05171
LOC113826864	0	0.423333	0.009	-6.84648	0.00427842	annexin B10-like, transcript variant X1	GO:0005544;GO:000550	K17095	map05014
LOC113826865	0	4.17667	0.001	-10.5615	0.00686783	major facilitator superfamily domain-containing protein 6-like	GO:001602	------	------
LOC113826872	5.55	8.27667	0.624	-0.680731	0.0129745	2-oxoisovalerate dehydrogenase subunit beta, mitochondrial-like	GO:0007584;GO:0009083;GO:0005947;GO:000382	K00167	map00280;map00640
LOC113826960	94.7467	58	1.559	0.640753	0.0411672	probable 26S proteasome non-ATPase regulatory subunit 3	GO:0042176;GO:0000502;GO:003023	K03033	map03050;map05169;map05012;map05010;map05016;map05017;map05014;map05022;map05020
LOC113827090	499.21	188.373	2.493	1.3179	2.24714e-07	phenoloxidase 3-like	GO:001649	------	------
LOC113827091	1.54	0.126667	12.974	3.69755	0.00507835	uncharacterized LOC113827091	------	------	------
LOC113827092	14.1767	1.74	7.562	2.91884	0.0255561	uncharacterized LOC113827092, transcript variant X2	------	------	------
LOC113827114	3.53	5.42	0.594	-0.750607	0.0482335	CWF19-like protein 2	------	K24940	------
LOC113827253	123.033	193.233	0.588	-0.766389	0.024664	uncharacterized LOC113827253	------	------	------
LOC113827363	2.13	0	418.386	8.70869	0.000600804	actin cytoskeleton-regulatory complex protein pan-1-like	------	------	------
LOC113827387	17.2733	29.4	0.555	-0.848756	0.00433846	ras-related and estrogen-regulated growth inhibitor-like	GO:0007165;GO:0016020;GO:0003924;GO:000552	K17198	------
LOC113827392	7.36333	3.49	2.02	1.01451	0.046011	39S ribosomal protein L37, mitochondrial-like	GO:0006412;GO:0005840;GO:0005739;GO:000373	K17418	------
LOC113827395	4.86333	2.31333	1.979	0.984813	0.000613388	cell division cycle protein 23 homolog	GO:0051301;GO:0007049;GO:0030071;GO:000568	K03355	map04110;map04914;map04114;map05166;map04120
LOC113827529	0.873333	0	515.403	9.00956	9.97264e-12	RNA-binding protein 24-like	------	------	------
LOC113827566	15.1333	9.12333	1.537	0.620404	0.00535434	protein argonaute-3-like	GO:000367	K11593	map04361
LOC113827570	28.0567	59.6733	0.426	-1.23014	1.43755e-05	peptidylglycine alpha-hydroxylating monooxygenase-like, transcript variant X1	GO:0006518;GO:0016020;GO:0005507;GO:000450	K00504	------
LOC113827578	0.813333	0	308.536	8.2693	0.00370413	splicing factor 3B subunit 2-like, transcript variant X3	GO:000563	K12829	map03040
LOC113827607	4.57667	9.79	0.432	-1.20986	6.54494e-08	trithorax group protein osa-like	------	K13718	------
LOC113827620	3.41	0.27	11.74	3.55335	0.0185221	tubulin-specific chaperone C-like, transcript variant X3	GO:0000902;GO:0007023;GO:0005737;GO:001563	K21766	------
LOC113827638	0.723333	0.0133333	54.992	5.78116	0.0474177	dipeptidyl peptidase 1-like	GO:0008239;GO:000823	K01275	map04210;map04142
LOC113827706	1.25	0.233333	5.265	2.39643	0.0295009	uncharacterized LOC113827706, transcript variant X1	------	------	------
LOC113827722	0.266667	0	160.585	7.3272	0.0109495	dynactin subunit 1-like, transcript variant X1	GO:003028	K04648	map04962;map05016;map05022;map05014;map05132
LOC113827759	0	0.546667	0.009	-6.82447	0.0245622	U3 small nucleolar ribonucleoprotein protein MPP10-like	GO:0006364;GO:0005732;GO:003445	K14559	map03008
LOC113827815	2.12	0	97.981	6.61443	0.000399486	protein spinster homolog 1-like	GO:0016021;GO:002285	------	------
LOC113827827	10.4567	0	2730.68	11.415	0.00348091	RNA-binding protein 39-like, transcript variant X2	GO:0006397;GO:0005634;GO:000372	K13091	------
LOC113827838	22.91	37.2967	0.569	-0.813908	0.000390637	cAMP-dependent protein kinase catalytic subunit 1, transcript variant X1	GO:0004674;GO:0004691;GO:0004679;GO:000552	K04345	map05166;map05165;map04114;map05163;map05146;map04014;map04540;map04270;map01522;map04371;map04213;map04211;map05414;map04310;map05012;map04750;map04713;map04935;map04961;map04720;map04962;map04921;map04923;map04922;map04925;map04924;map04927;map04926;map05034;map04740;map04530;map04742;map05030;map04728;map05032;map05110;map05207;map05205;map05203;map04928;map05200;map04261;map04341;map04340;map…
LOC113827838	2.55333	5.18667	0.462	-1.11554	1.15848e-06	cAMP-dependent protein kinase catalytic subunit 1, transcript variant X3	GO:0004674;GO:0004691;GO:0004679;GO:000552	K04345	map05166;map05165;map04114;map05163;map05146;map04014;map04540;map04270;map01522;map04371;map04213;map04211;map05414;map04310;map05012;map04750;map04713;map04935;map04961;map04720;map04962;map04921;map04923;map04922;map04925;map04924;map04927;map04926;map05034;map04740;map04530;map04742;map05030;map04728;map05032;map05110;map05207;map05205;map05203;map04928;map05200;map04261;map04341;map04340;map…
LOC113827844	0.926667	0.186667	4.598	2.20112	0.000460968	denticleless protein homolog	------	K11790	------
LOC113827846	3.04667	0	201.751	7.65643	0.00563063	sulfotransferase 1A1-like, transcript variant X2	GO:000814	K01016;K01025	map00140
LOC113827852	107.217	19.53	5.179	2.37258	0.00155658	sulfotransferase 1C4-like	GO:000814	K01025	------
LOC113827882	244.83	359.877	0.638	-0.647936	2.49446e-05	uncharacterized LOC113827882, transcript variant X1	GO:001602	------	------
LOC113827882	2.10333	5.24	0.355	-1.49474	0.0264198	uncharacterized LOC113827882, transcript variant X2	GO:001602	------	------
LOC113827959	0.296667	1.21667	0.217	-2.20167	0.011374	uncharacterized LOC113827959, transcript variant X2	------	------	------
LOC113828003	1.38333	0.0966667	13.387	3.74273	0.000293257	aspartate aminotransferase-like	GO:0009058;GO:0003824;GO:003017	------	------
LOC113828080	7.90333	3.62667	2.06	1.04258	0.0166743	dihydroorotate dehydrogenase (quinone), mitochondrial-like	GO:0006207;GO:0044205;GO:0005737;GO:0016020;GO:000415	K00254	map00240;map01240
LOC113828091	43.3267	20.79	1.939	0.95536	0.00158952	ubiquitin carboxyl-terminal hydrolase isozyme L3-like	GO:0006511;GO:000484	K05609	------
LOC113828121	2.83	5.11333	0.511	-0.968657	0.000475605	TOX high mobility group box family member 4-B-like, transcript variant X2	------	------	------
LOC113828123	2.38667	1.07333	2.085	1.05999	0.0345583	probable leucine--tRNA ligase, mitochondrial	GO:0006429;GO:0002161;GO:0005524;GO:000482	K01869	map00970
LOC113828161	98.8267	209.207	0.433	-1.20669	2.00642e-06	glutathione S-transferase 1-like, transcript variant X1	GO:0006749;GO:000436	K00799	map05207;map00480;map05204;map00983;map00982;map00980;map05200;map05208;map05418;map05225;map04212;map01524
LOC113828161	40.64	61.64	0.61	-0.71242	5.98628e-05	glutathione S-transferase 1-like, transcript variant X2	GO:0006749;GO:000436	K00799	map05207;map00480;map05204;map00983;map00982;map00980;map05200;map05208;map05418;map05225;map04212;map01524
LOC113828197	3.37	1.96667	1.59	0.669408	0.0419995	EF-hand calcium-binding domain-containing protein 7-like	GO:000550	K23852	map04340
LOC113828352	7.36333	1.32667	5.086	2.34646	1.47457e-09	cyclin-dependent kinase 11B-like	GO:0005524;GO:000467	K08818	------
LOC113828358	2.47333	0.793333	2.958	1.56467	0.0153515	DNA repair protein RAD51 homolog 4-like	GO:0006281;GO:0042148;GO:0000724;GO:0036297;GO:0000722;GO:0051726;GO:0005657;GO:0005813;GO:0000781;GO:0033063;GO:0008094;GO:0000400;GO:0003677;GO:0043015;GO:0003697;GO:000552	K10871	map03440
LOC113828368	0.243333	0	195.95	7.61434	0.0060635	PHD finger protein 19-like, transcript variant X1	GO:0005634;GO:004687	K11485	------
LOC113828368	0.29	0	236.559	7.88605	4.7305e-07	PHD finger protein 19-like, transcript variant X9	GO:0005634;GO:004687	K11485	------
LOC113828379	5.60333	2.4	2.201	1.1379	0.000766385	uncharacterized LOC113828379	------	------	------
LOC113828386	3.98333	6.53333	0.564	-0.825261	0.00526299	TBC1 domain family member 10A-like	------	K19944	------
LOC113828392	0	4.60667	0.001	-10.4809	2.11378e-14	cystathionine beta-synthase-like, transcript variant X1	GO:0006535;GO:0019343;GO:0005737;GO:000412	K01697	map00270;map00260
LOC113828398	15.0667	28.66	0.476	-1.07162	0.0350755	globin-like	GO:0005833;GO:0005576;GO:0005344;GO:0019825;GO:0020037;GO:004687	K21894	------
LOC113828426	1.98667	3.38667	0.531	-0.913795	0.0377652	ras-related protein Rab-30-like, transcript variant X3	------	K07917	------
LOC113828451	0.57	0.18	2.923	1.54741	0.0137311	uncharacterized LOC113828451	GO:0006281;GO:0004519;GO:0046872;GO:000367	K15338	------
LOC113828505	2.54333	4.13667	0.56	-0.836153	0.0380481	male-specific lethal 3 homolog, transcript variant X3	GO:0006325;GO:0006355;GO:000563	K18403	------
LOC113828511	0	0.62	0.011	-6.45827	0.0391696	PX domain-containing protein kinase-like protein, transcript variant X2	GO:0035091;GO:0005524;GO:000467	K17543	------
LOC113828542	5.99	8.68	0.635	-0.654676	0.00258919	uncharacterized LOC113828542, transcript variant X2	GO:001602	------	------
LOC113828546	398.373	582.343	0.644	-0.634891	0.0397136	60S ribosomal protein L35a-like, transcript variant X1	GO:0006412;GO:0005840;GO:000373	K02917	map03010;map05171
LOC113828546	1966.29	2977.03	0.623	-0.682745	0.025293	60S ribosomal protein L35a-like, transcript variant X2	GO:0006412;GO:0005840;GO:000373	K02917	map03010;map05171
LOC113828564	342.62	123.793	2.499	1.32124	6.99453e-06	uncharacterized LOC113828564	GO:000425	K01362	------
LOC113828581	13.2667	21.1367	0.577	-0.793528	0.0224841	mast/stem cell growth factor receptor-related protein Kit-like	GO:0016021;GO:0004715;GO:0004713;GO:0005524;GO:000467	K05096	map04510;map05202;map04015;map04014;map05323;map04010;map04020;map04151;map04066
LOC113828582	7.9	22.9467	0.302	-1.72788	0.020138	receptor-type tyrosine-protein kinase FLT3-like	GO:0048010;GO:0016021;GO:0005887;GO:0004714;GO:0004715;GO:0004672;GO:000552	K05096	map04510;map05202;map04015;map04014;map05323;map04010;map04020;map04151;map04066
LOC113828644	3.73	6.44667	0.522	-0.936608	0.0111713	regulator of G-protein signaling 7-like	GO:0035556;GO:0007186;GO:0008277;GO:000996	K16449	------
LOC113828680	96.07	36.3667	2.509	1.327	1.44891e-09	CLIP domain-containing serine protease 2-like, transcript variant X2	GO:000425	------	------
LOC113828683	5.63667	2.67	2.014	1.01027	0.0394389	venom protease-like, transcript variant X1	GO:000425	------	------
LOC113828683	440.933	219.47	1.919	0.940132	0.000504013	venom protease-like, transcript variant X2	GO:000425	------	------
LOC113828690	129.927	57.9733	2.133	1.09281	0.00233453	glycine-rich protein 5-like	------	------	------
LOC113828714	0.416667	1.16667	0.334	-1.58258	0.0197929	zinc finger protein 219-like	GO:0046872;GO:000367	------	------
LOC113828794	4.56333	2.33667	1.85	0.887296	0.00901969	anaphase-promoting complex subunit 2-like	GO:0051301;GO:0007049;GO:0006511;GO:003162	K03349	map04110;map04914;map04114;map05166;map04120
LOC113828796	0.863333	0.223333	3.763	1.91185	0.0114258	solute carrier organic anion transporter family member 1A1-like	GO:0006811;GO:0055085;GO:0016021;GO:000588	K14356	------
LOC113828804	4.78667	9.38667	0.45	-1.15065	0.048908	cAMP and cAMP-inhibited cGMP 3',5'-cyclic phosphodiesterase 10A-like	GO:0007165;GO:0047555;GO:004687	K18438	map04024;map00230;map05032
LOC113828848	0.616667	1.31	0.439	-1.18626	0.0266319	potassium channel subfamily K member 4-like	GO:001602	------	------
LOC113828855	0.613333	0	226.415	7.82283	0.00591824	HEAT repeat-containing protein 3-like, transcript variant X2	------	K24812	------
LOC113828882	193.527	108.72	1.688	0.755167	0.0124791	proteasome subunit beta type-7-like	GO:0051603;GO:0005737;GO:0005634;GO:0005839;GO:000429	K02739	map03050;map05012;map05010;map05016;map05017;map05014;map05022;map05020
LOC113828889	39.9533	22.8833	1.65	0.722685	0.0117877	translocating chain-associated membrane protein 1-like, transcript variant X1	GO:0006616;GO:001602	K14010	map04141
LOC113828908	83.5367	48.74	1.61	0.686947	1.2959e-05	glucosamine-6-phosphate isomerase-like	GO:0006044;GO:0005975;GO:0005737;GO:000434	K02564	map00520
LOC113828952	0.673333	0.05	12.167	3.60492	0.00457316	epidermal growth factor receptor-like	GO:0007169;GO:0016021;GO:0004714;GO:000552	K04361	map05214;map05215;map05165;map05210;map05163;map05212;map05213;map04015;map04014;map04540;map05218;map04010;map04013;map04012;map04934;map04072;map04214;map04810;map04921;map05160;map05131;map04926;map05171;map04928;map05226;map05223;map05207;map05206;map05205;map04510;map05200;map05219;map04068;map05225;map04020;map05224;map04320;map04912;map04066;map04144;map05208;map01521;map04915;map05120;map…
LOC113828958	1.10333	0.283333	3.786	1.92077	0.00331958	N-acetyltransferase ESCO2-like	GO:0007049;GO:0005634;GO:0046872;GO:0016746;GO:000808	K11268	------
LOC113828984	0.723333	3.21667	0.207	-2.27225	0.000121613	serine proteinase stubble-like	GO:000425	K24133	------
LOC113828989	0.56	3.29667	0.149	-2.74995	0.000797286	39S ribosomal protein L44, mitochondrial-like	GO:0006396;GO:0005739;GO:0005840;GO:0004525;GO:000372	K17425	------
LOC113829009	0	0.2	0.012	-6.43236	0.0407612	zinc finger protein 628-like, transcript variant X3	------	K09237	map04013
LOC113829009	0.0166667	0.996667	0.016	-5.92394	1.37172e-07	zinc finger protein 628-like, transcript variant X5	------	K09237	map04013
LOC113829058	1.21333	2.59333	0.428	-1.22406	0.00177035	transcription cofactor vestigial-like protein 4	------	------	------
LOC113829069	1.89	1.09333	1.613	0.689428	0.0438123	telomere length regulation protein TEL2 homolog	------	K11137	map03460;map04150
LOC113829072	192.36	103.153	1.78	0.832151	0.0108578	alpha-2-macroglobulin-like	GO:0005615;GO:000486	------	------
LOC113829077	2.61333	4.97	0.492	-1.02455	0.0403511	galactosylceramide sulfotransferase-like, transcript variant X1	GO:0009247;GO:0016021;GO:000173	K09676;K01019	map00565;map00600
LOC113829109	19.18	9.19667	1.959	0.970134	0.00887878	histone H2A-like	GO:0005634;GO:0000786;GO:0046982;GO:000367	K11251	map05034;map04613;map05322;map04217
LOC113829113	2.76667	1.46667	1.768	0.822367	0.0378025	probable serine--tRNA ligase, cytoplasmic, transcript variant X1	GO:0006434;GO:0004828;GO:000552	K01875	map00970
LOC113829113	86.8	52.0667	1.569	0.649388	0.0057949	probable serine--tRNA ligase, cytoplasmic, transcript variant X2	GO:0006434;GO:0005829;GO:0000049;GO:0004828;GO:000552	K01875	map00970
LOC113829125	64.66	39.3033	1.519	0.603168	0.0331244	nucleolar and coiled-body phosphoprotein 1-like	------	------	------
LOC113829145	1.13667	3.40667	0.299	-1.74031	5.15281e-05	diacylglycerol kinase 1-like, transcript variant X1	GO:0007205;GO:0035556;GO:0016021;GO:0005509;GO:0003951;GO:0004143;GO:000552	K00901	map00564;map05231;map00561;map04361;map04072;map04070
LOC113829153	9.75333	18.8333	0.479	-1.06084	0.0179545	mitochondrial dicarboxylate carrier-like, transcript variant X1	GO:0006839;GO:0016021;GO:003196	K13577	map04964
LOC113829185	3.80333	1.62	2.187	1.12891	0.00024823	uncharacterized LOC113829185	------	------	------
LOC113829195	26.7033	40.34	0.61	-0.711988	8.65666e-05	lysine-specific demethylase 3A-like	GO:0032259;GO:000816	K15601	map04714
LOC113829204	0.36	0	104.302	6.70462	0.0284436	sodium/hydrogen exchanger 7-like, transcript variant X2	GO:0006885;GO:0016021;GO:0010008;GO:001538	K12041	map04260
LOC113829282	18.9967	10.6367	1.662	0.73266	1.25439e-05	pollen-specific leucine-rich repeat extensin-like protein 1, transcript variant X1	GO:0000184;GO:0006417;GO:0051028;GO:0008380;GO:0006397;GO:0005737;GO:0016607;GO:0035145;GO:0005634;GO:0042995;GO:000372	K14323	map03013;map03015
LOC113829285	6.18667	17.6567	0.319	-1.64785	0.000603335	5-exo-hydroxycamphor dehydrogenase-like, transcript variant X1	------	------	------
LOC113829285	22.0467	51.9067	0.389	-1.36245	2.8526e-06	5-exo-hydroxycamphor dehydrogenase-like, transcript variant X2	------	------	------
LOC113829287	1669.8	2445.92	0.641	-0.642257	0.00488242	60S acidic ribosomal protein P0-like	GO:0042254;GO:000584	K02941	map03010;map05171
LOC113829289	1.87	0	153.598	7.26301	0.000137767	endoribonuclease dcr-1-like, transcript variant X2	GO:0006396;GO:0004525;GO:0004386;GO:0003723;GO:0003677;GO:000552	K11592	map05206
LOC113829306	1.79667	0	243.376	7.92704	1.59635e-06	protein THEM6-like	------	------	------
LOC113829308	0.323333	0	117.863	6.88096	7.3034e-05	endoribonuclease dcr-1-like	GO:0006396;GO:0016301;GO:0004525;GO:0003677;GO:0004386;GO:0003723;GO:000552	K11592	map05206
LOC113829320	0	0.353333	0.013	-6.2923	0.00101036	tetratricopeptide repeat protein 5-like, transcript variant X1	------	K24928	------
LOC113829326	1942.57	3016.06	0.61	-0.713595	0.0136419	40S ribosomal protein S16	GO:0006412;GO:0005840;GO:000373	K02960	map03010;map05171
LOC113829329	2379.64	3383.03	0.664	-0.591472	0.0420324	40S ribosomal protein S23	GO:0006412;GO:0015935;GO:000373	K02973	map03010;map05171
LOC113829331	60.6733	35.7333	1.587	0.6666	0.00160186	uncharacterized LOC113829331, transcript variant X1	------	------	------
LOC113829350	0.05	0.486667	0.09	-3.46735	0.0373483	mitochondrial uncoupling protein 4-like, transcript variant X3	GO:0055085;GO:001602	K15112	------
LOC113829328	23.1967	34.9	0.612	-0.708933	0.0496943	gamma-glutamyl hydrolase-like	GO:0005615;GO:003472	K01307	map01523;map00790;map01240
LOC113829352	39.33	63.82	0.576	-0.796841	2.4464e-05	uncharacterized LOC113829352	GO:0007166;GO:0016021;GO:000493	------	------
LOC113829394	0.473333	0	341.79	8.41697	1.54684e-05	pleckstrin homology domain-containing family F member 2-like, transcript variant X4	GO:004687	K23858	------
LOC113829427	0.97	0.203333	4.674	2.22451	0.0150695	interleukin-1 receptor-associated kinase 4-like, transcript variant X4	GO:0007165;GO:0004674;GO:0005524;GO:000467	K04733	map05140;map05142;map05162;map05145;map05161;map04010;map05168;map05169;map05135;map04620;map04621;map05130;map05133;map05132;map05171;map05170;map05164;map04722;map05152;map04624;map05417;map04064
LOC113829505	1.57667	0.34	4.487	2.16573	0.000154039	uncharacterized LOC113829505	------	------	------
LOC113829506	0.293333	1.03333	0.266	-1.90854	0.0115555	UPF0676 protein C1494.01-like	GO:0046872;GO:001649	------	------
LOC113829528	393.857	219.863	1.701	0.766462	0.0113686	protein disulfide-isomerase-like, transcript variant X2	GO:0005788;GO:000375	K09580	map04141
LOC113829588	2.26333	1.13667	1.816	0.860839	0.0222618	DNA ligase 1-like	GO:0006310;GO:0006281;GO:0006260;GO:0071897;GO:0016021;GO:0005524;GO:0003910;GO:000367	K10747	map03430;map03410;map03420;map03030
LOC113829621	1.08333	0	745.867	9.54277	0.0145976	host cell factor 2-like, transcript variant X2	GO:000563	K14966	map04212;map05168
LOC113829633	2.01667	0.706667	2.633	1.39648	0.0182365	exonuclease 3'-5' domain-containing protein 2-like, transcript variant X6	------	K20777	------
LOC113829641	66.5733	118.373	0.525	-0.928379	0.0149061	60S ribosomal protein L12-like, transcript variant X2	GO:0006412;GO:0005840;GO:000373	K02870	map03010;map05171
LOC113829690	4.17333	1.76	2.259	1.1758	0.0193614	protein rolling stone-like, transcript variant X1	GO:001602	------	------
LOC113829816	49.9567	28.5133	1.61	0.686615	0.0325966	uncharacterized protein DDB_G0271670-like	GO:001602	------	------
LOC113829817	0.563333	0.01	50.387	5.65499	0.00056266	uncharacterized LOC113829817	GO:0015074;GO:0016021;GO:000367	------	------
LOC113829827	10.7367	25.4267	0.389	-1.36193	2.53575e-08	ras-related protein Rab-27A-like	GO:0003924;GO:000552	K07885	------
LOC113829867	2.29	4.90333	0.427	-1.22779	0.00675513	uncharacterized LOC113829867	------	------	------
LOC113829890	3.59667	6.05667	0.564	-0.825626	0.0221986	extracellular tyrosine-protein kinase PKDCC-like	GO:0016021;GO:0004715;GO:000552	K17548	------
LOC113829941	8.5	3.66333	2.217	1.14872	0.0292233	uncharacterized LOC113829941	GO:000827	------	------
LOC113829947	25.1733	8.70667	2.795	1.48305	0.00193022	succinate dehydrogenase [ubiquinone] cytochrome b small subunit, mitochondrial-like	GO:0006099;GO:0005743;GO:0016021;GO:004687	K00237	map04714;map00190;map05208;map05012;map05010;map05016;map05014;map00020;map05415;map04932;map05022;map05020
LOC113829954	71.8433	30.0367	2.261	1.17712	8.83369e-05	dolichyl-diphosphooligosaccharide--protein glycosyltransferase subunit STT3A-like	GO:0006486;GO:0016021;GO:0046872;GO:000457	K07151	map00510;map00513;map04141
LOC113829955	3.29333	1.74	1.734	0.794246	0.033503	uncharacterized LOC113829955, transcript variant X2	------	------	------
LOC113830011	8.13	4.46667	1.732	0.79274	0.0174303	F-actin-capping protein subunit beta, transcript variant X1	GO:0051016;GO:0030036;GO:0005737;GO:0008290;GO:000377	K10365	map04144
LOC113830011	0.95	0.123333	7.549	2.91624	0.00044116	F-actin-capping protein subunit beta, transcript variant X3	GO:0051016;GO:0030036;GO:0005737;GO:0008290;GO:000377	K10365	map04144
LOC113830011	1.07667	0.0566667	17.401	4.12106	0.000124435	F-actin-capping protein subunit beta, transcript variant X6	GO:0051016;GO:0030036;GO:0005737;GO:0008290;GO:000377	K10365	map04144
LOC113830022	55.4267	33.7333	1.54	0.623124	0.00895134	elongation factor Tu, mitochondrial-like	GO:0005737;GO:0003746;GO:0003924;GO:000552	K02358	------
LOC113830026	101.31	61.9433	1.562	0.643499	0.0412881	proteasome subunit beta type-5-like	GO:0051603;GO:0043161;GO:0010499;GO:0005737;GO:0005839;GO:0005634;GO:0004175;GO:000429	K02737	map03050;map05012;map05010;map05016;map05017;map05014;map05022;map05020
LOC113830035	15.3533	22.4267	0.623	-0.683301	0.0157645	uncharacterized LOC113830035	------	K17558	------
LOC113830040	0.143333	0.806667	0.164	-2.61114	0.000751342	sorting nexin-27-like, transcript variant X2	GO:0007165;GO:0006886;GO:0016021;GO:0016020;GO:0005768;GO:003226	K17936	------
LOC113830043	2.19333	0.97	2.108	1.07567	0.0177701	uncharacterized LOC113830043, transcript variant X1	------	------	------
LOC113830064	12.67	7.95667	1.506	0.590308	0.0251887	cysteine and histidine-rich domain-containing protein-like	GO:0051298;GO:0046872;GO:000827	K16729	------
LOC113830069	23.93	35.41	0.614	-0.704193	0.0351465	5-hydroxytryptamine receptor 4-like	GO:001602	K04160;K04257	map04024;map04726;map04080;map04020;map04740
LOC113830074	0.47	0	148.973	7.21891	0.0126791	calcium homeostasis endoplasmic reticulum protein-like, transcript variant X3	------	K12841	map03040
LOC113830096	1.01	0.516667	1.842	0.881405	0.0124828	geranylgeranyl pyrophosphate synthase-like	GO:0008299;GO:001674	K00804	map00900
LOC113830109	1.23	0	189.171	7.56354	0.00728847	vacuolar protein sorting-associated protein 37A-like, transcript variant X1	GO:0015031;GO:003190	K12185	map04144
LOC113830120	0.553333	1.04333	0.496	-1.01194	0.0180034	SH3 domain-containing kinase-binding protein 1-like, transcript variant X3	GO:001630	K12470	map04144
LOC113830140	9.45	18.19	0.473	-1.08151	8.6685e-05	eukaryotic translation initiation factor 2-alpha kinase 3-like, transcript variant X1	------	K08860	map04140;map04137;map05162;map05160;map04214;map05168;map05012;map05010;map05014;map05417;map04210;map04932;map05022;map04141;map05020
LOC113830144	50.1067	22.2567	2.122	1.08545	0.00012968	dnaJ homolog shv-like	GO:0006457;GO:005108	K09517	map04141
LOC113830183	15.4533	26.4667	0.549	-0.865521	0.0200199	serine/arginine repetitive matrix protein 1-like, transcript variant X2	------	------	------
LOC113830348	2.77667	0.963333	2.657	1.40987	0.00878464	borealin-like, transcript variant X1	GO:0000070;GO:0007049;GO:0051301;GO:0051233;GO:0005634;GO:0032133;GO:000077	K11514	------
LOC113830368	1426.21	2052.66	0.652	-0.617309	0.00763154	60S ribosomal protein L5-A-like	GO:0006412;GO:0005840;GO:0003735;GO:000809	K02932	map03010;map05171
LOC113830389	5.34333	7.42333	0.655	-0.609551	0.0405919	SOSS complex subunit B1-B-like, transcript variant X2	------	------	------
LOC113830402	0.81	3.05333	0.24	-2.06148	0.0169563	solute carrier family 22 member 7-like	------	K08202	map05231
LOC113830428	146.97	59.0467	2.419	1.27429	0.0126529	rhodanese domain-containing protein CG4456-like, transcript variant X2	------	K01013	------
LOC113830489	0.73	1.74667	0.378	-1.40252	0.00514623	lysoplasmalogenase-like protein TMEM86A	GO:001602	------	------
LOC113830510	55.4067	146.333	0.33	-1.59999	0.00792288	solute carrier family 2, facilitated glucose transporter member 1-like	GO:0008643;GO:0016021;GO:002285	K07299	map05166;map04919;map05211;map05200;map04976;map04920;map04922;map04911;map05230;map05415;map04066;map04931
LOC113830543	47.47	27.4467	1.63	0.704744	0.0134158	bumetanide-sensitive sodium-(potassium)-chloride cotransporter-like	GO:0006811;GO:0016021;GO:0022857;GO:001537	K10951	map04972;map04970;map05110
LOC113830552	1.32667	0.02	61.166	5.93465	6.67172e-06	uncharacterized LOC113830552, transcript variant X1	------	------	------
LOC113830567	10.0833	15.63	0.584	-0.776881	0.0271824	uncharacterized LOC113830567	------	------	------
LOC113830576	4.96667	7.44333	0.606	-0.722721	0.0108441	zinc finger protein OZF-like	------	K09228	map05168
LOC113830592	2.81667	4.42	0.6	-0.73625	0.0361377	uncharacterized LOC113830592	------	K23386	------
LOC113830594	2.17667	0.816667	2.528	1.33775	0.0121277	3-phosphoinositide-dependent protein kinase 1-like, transcript variant X2	GO:0106311;GO:0005524;GO:010631	K06276	map05215;map05145;map05213;map05205;map04071;map04210;map04960;map03320;map04722;map05223;map04140;map04664;map04510;map04660;map05208;map04068;map04360;map05417;map04919;map04152;map04910;map05231;map04150;map04151;map01524;map04931
LOC113830625	329.08	186.437	1.7	0.765228	0.0160748	anti-lipopolysaccharide factor-like, transcript variant X1	------	------	------
LOC113830625	59.3533	29.7233	1.91	0.933943	0.00608654	anti-lipopolysaccharide factor-like, transcript variant X2	------	------	------
LOC113803501	300.213	33.2667	8.733	3.12654	2.80911e-05	uncharacterized LOC113803501	------	------	------
LOC113803524	376.54	26.8333	13.549	3.76014	2.77148e-09	uncharacterized LOC113803524	------	------	------
LOC113803783	39.7633	9.43333	4.033	2.01202	7.379e-06	uncharacterized LOC113803783	------	------	------
LOC113804342	2.2	0	42.06	5.39438	0.0483339	uncharacterized LOC113804342	GO:000419	------	------
LOC113804524	6.59333	11.0367	0.571	-0.808849	0.00811	uncharacterized LOC113804524	------	------	------
LOC113804688	1.62333	0	452.404	8.82147	0.000518087	serine/threonine-protein kinase DCLK1-like, transcript variant X5	GO:0035556;GO:0005524;GO:000467	K08805	------
LOC113805597	2.72333	4.47667	0.552	-0.857107	0.015894	meteorin-like protein, transcript variant X2	------	------	------
LOC113805985	0	0.34	0.023	-5.45541	0.0204464	uncharacterized LOC113805985, transcript variant X2	------	------	------
LOC113807734	2.98667	0.88	3.411	1.77037	0.0126976	uncharacterized LOC113807734	GO:0032259;GO:0008168;GO:004687	K22651	------
LOC113810214	149.877	17.5767	8.433	3.07599	0.000449837	uncharacterized LOC113810214	------	------	------
LOC113810839	15.5467	42.0633	0.349	-1.51759	8.08638e-05	uncharacterized LOC113810839	GO:001602	------	------
LOC113811194	42.6733	20.6133	1.973	0.980152	0.00591415	uncharacterized LOC113811194	------	------	------
LOC113811735	0.54	0	91.98	6.52325	0.0374316	alanine racemase-like, transcript variant X2	GO:0006522;GO:000878	K01775	------
LOC113812172	100.063	197.857	0.47	-1.08866	6.26969e-10	uncharacterized LOC113812172, transcript variant X1	------	------	------
LOC113813026	2141.66	3498.38	0.577	-0.792899	0.00644818	actin-5C-like	------	K05692	map05164;map04390;map04391;map04015;map04210;map05135;map04810;map04921;map05131;map05130;map05014;map05132;map05225;map04145;map04745;map05110;map05205;map04510;map05418;map05416;map05414;map05412;map04530;map05410;map04613;map04971;map04919;map04714;map04670;map05100;map04520;map04611
LOC113814338	0.976667	0	56.386	5.81727	0.00667108	uncharacterized LOC113814338	------	------	------
LOC113815024	56.1767	28.7433	1.859	0.894237	0.00154154	uncharacterized LOC113815024	------	------	------
LOC113816243	35.76	149.87	0.214	-2.2226	0.00873618	uncharacterized LOC113816243	------	------	------
LOC113817022	50.65	6.56333	6.778	2.76097	6.50482e-05	uncharacterized LOC113817022, transcript variant X2	GO:0016021;GO:000425	------	------
LOC113817997	1.68	4.42667	0.348	-1.52356	0.00120809	uncharacterized LOC113817997	------	------	------
LOC113818773	5.68333	18.5767	0.269	-1.89576	0.0200684	uncharacterized LOC113818773, transcript variant X1	GO:0006936;GO:000552	------	------
LOC113819281	0.196667	0	113.689	6.82895	0.0245953	AP-3 complex subunit beta-2-like, transcript variant X2	GO:0006886;GO:0016192;GO:0030665;GO:003012	K12397	map04142
LOC113820216	20.7267	0.643333	28.787	4.84733	2.90086e-12	uncharacterized LOC113820216	------	------	------
LOC113820498	197.44	63.0333	2.961	1.56593	3.72994e-06	uncharacterized LOC113820498	------	------	------
LOC113821402	16.4867	34.97	0.45	-1.15303	0.0440541	40S ribosomal protein S9-like, transcript variant X3	GO:0006412;GO:0015935;GO:0003735;GO:001984	K02997	map03010;map05171
LOC113822388	3.01333	0.716667	3.931	1.975	0.00115506	uncharacterized LOC113822388	------	K11433	map00310
LOC113824109	12.48	18.7433	0.632	-0.661331	0.0118382	uncharacterized LOC113824109	------	------	------
LOC113824256	1.80333	0.18	10.918	3.4487	0.0197119	phosphoenolpyruvate carboxykinase, cytosolic [GTP]-like	GO:0006094;GO:0004613;GO:0046872;GO:0016301;GO:000552	K01596	map04920;map04964;map00620;map04068;map00010;map04922;map04910;map03320;map00020;map04151;map04152;map04931
LOC113824943	1.48	0.02	65.164	6.02601	0.000946797	techylectin-5A-like, transcript variant X2	------	K10104	------
LOC113825169	17.5767	32.03	0.507	-0.981089	0.00994875	uncharacterized LOC113825169	GO:0051301;GO:004687	------	------
LOC113825328	28.3367	43.6467	0.599	-0.740033	0.000224012	cyclin G-like	GO:005172	K10146	map04068;map04115
LOC113825440	7.73667	20.4367	0.338	-1.56592	0.00387862	uncharacterized LOC113825440	------	------	------
LOC113825589	41.78	11.2867	3.085	1.62527	0.0360418	uncharacterized LOC113825589	------	------	------
LOC113826825	68.09	109.877	0.594	-0.750824	0.0184548	uncharacterized LOC113826825	------	------	------
LOC113827617	12.7667	24.1667	0.479	-1.0623	0.0056339	repressor of RNA polymerase III transcription MAF1 homolog pseudogene	------	------	------
LOC113827854	4.59667	9.68667	0.415	-1.26769	0.0418977	uncharacterized LOC113827854	------	------	------
LOC113829490	130.18	187.557	0.601	-0.73356	0.0395353	uncharacterized LOC113829490	------	K19613	map04014
LOC113830094	14.28	25.6633	0.52	-0.942811	0.0312179	uncharacterized LOC113830094	GO:001602	------	------
LOC113830568	3.27667	6.03667	0.511	-0.968013	0.0402984	uncharacterized LOC113830568, transcript variant X3	------	------	------

## Sheet: Table S4
Table S4.DEGs in hemocytes between tolerant and sensitive families under nitrite stress.
Gene_id	TN	SN	Log2FC(TN/SN)	Pvalue	Gene description	GO_id	KO_id	Pathway_id
LOC113810486	106.16	0.83	6.77	2.13e-80	innexin inx2-like	GO:0006811;GO:0005886;GO:0016021;GO:000592	K22037	------
LOC113814237	0	1907.2	-16.51	2.21e-37	uncharacterized LOC113814237	------	------	------
LOC113809844	467.32	0	14.28	5.31e-32	ras-like GTP-binding protein Rho1, transcript variant X1	GO:0007015;GO:0008360;GO:0016477;GO:0030865;GO:0007163;GO:0032956;GO:0007264;GO:0005856;GO:0043231;GO:0042995;GO:0016021;GO:0005886;GO:0031410;GO:0005938;GO:0003924;GO:0019901;GO:000552	K04513	map05210;map05418;map05206;map04015;map04014;map04350;map04270;map04022;map04072;map04071;map05203;map04310;map05163;map04921;map04810;map05135;map04621;map05131;map05130;map05133;map04625;map04928;map04530;map04144;map04722;map05152;map05205;map04510;map04660;map05200;map05132;map04024;map04361;map04360;map05417;map04062;map04972;map04150;map04670;map05100;map04520;map04611
LOC113820123	0	105.69	-13.85	2.27e-30	glyceraldehyde-3-phosphate dehydrogenase-like	GO:0006006;GO:0006096;GO:0051287;GO:0004365;GO:005066	K00134	map00010;map05010;map05130;map05132;map05415;map04066
LOC113803667	0	199.4	-14.68	6.43e-29	leukocyte elastase inhibitor-like	GO:0005615;GO:000486	------	------
LOC113809633	0	155.34	-13.46	7.28e-29	superoxide dismutase [Cu-Zn]-like, transcript variant X1	GO:0016021;GO:0004784;GO:004687	K04565	map05208;map05016;map05014;map04213;map04146;map05022;map05020
LOC113817477	215.55	0	13.69	5.42e-27	glutathione S-transferase-like, transcript variant X1	GO:0006749;GO:001674	K04097	map00590;map00480;map05204;map00982;map00980
LOC113800907	0	15.96	-12.48	5.73e-25	arginine/serine-rich protein PNISR-like, transcript variant X3	------	K13170	------
LOC113816908	0	152.76	-12.56	6.17e-25	-	GO:0007155;GO:0042246;GO:001602	------	------
LOC113822447	0	140.19	-12.75	7.74e-25	ADP-ribosylation factor-like	GO:000552	K07939	map04144
LOC113809633	109.45	5.11	4.23	5.07e-24	superoxide dismutase [Cu-Zn]-like, transcript variant X2	GO:0016021;GO:0004784;GO:004687	K04565	map05208;map05016;map05014;map04213;map04146;map05022;map05020
LOC113806139	0.03	8.62	-8.46	5.44e-24	poly [ADP-ribose] polymerase 12-like, transcript variant X6	------	K15259	------
LOC113799999	42.33	0	12.16	4.45e-22	uncharacterized LOC113799999, transcript variant X1	GO:0032259;GO:0008168;GO:001674	------	------
LOC113803662	0	22.32	-11.51	5.42e-21	uncharacterized LOC113803662	------	------	------
LOC113810185	1.95	0.18	3.22	3.44e-18	uncharacterized LOC113810185	------	------	------
LOC113807660	0.12	12.41	-6.99	3.64e-18	prostaglandin reductase 1-like, transcript variant X1	GO:0005737;GO:0036132;GO:0097257;GO:0047522;GO:003244	K13948	------
LOC113800144	0.01	26.06	-11.13	2.97e-17	uncharacterized LOC113800144, transcript variant X2	------	------	------
LOC113801217	0	6.43	-10.45	1.82e-16	glutamate-rich WD repeat-containing protein 1-like	GO:000563	K14848	------
LOC113808730	12.36	0	10.76	3.14e-16	upstream activation factor subunit spp27-like, transcript variant X4	------	K15223	------
LOC113822460	0	6.3	-10.24	8.18e-16	protein C12orf4 homolog, transcript variant X2	------	------	------
LOC113811786	12.23	0	10.18	8.38e-16	tRNA (adenine(58)-N(1))-methyltransferase catalytic subunit TRMT61A-like, transcript variant X1	GO:0031515;GO:0005634;GO:0016429;GO:0005524;GO:000467	K07442	------
LOC113818790	0	4.97	-10.19	2.82e-15	Golgi resident protein GCP60-like	GO:000006	K23935	map05132
LOC113802198	0	5.79	-11.25	4.52e-15	uncharacterized LOC113802198	GO:000419	K04397	map05200;map04668;map05134;map05010;map05130;map05133;map05132;map05417;map04210;map04932;map05022;map04215;map04214
LOC113807660	9.68	0	10.25	8.78e-15	prostaglandin reductase 1-like, transcript variant X2	GO:0005737;GO:0036132;GO:0097257;GO:0047522;GO:003244	K13948	------
LOC113826499	14.7	0	12.18	1.54e-14	membrane metallo-endopeptidase-like 1, transcript variant X6	GO:0016021;GO:0046872;GO:000422	K01415	------
LOC113803172	1.13	12.63	-3.64	6.29e-14	CDP-diacylglycerol--inositol 3-phosphatidyltransferase-like	GO:0008654;GO:0016021;GO:000388	K00999	map00564;map04070;map00562
LOC113822472	7.74	0	9.72	9.58e-14	uncharacterized LOC113822472, transcript variant X2	GO:000372	------	------
LOC113824487	1.54	32.42	-4.51	8.74e-13	uncharacterized LOC113824487	------	------	------
LOC113800869	21.99	0.12	7.37	1.66e-12	uncharacterized LOC113800869, transcript variant X3	GO:001602	------	------
LOC113816382	2.14	10.61	-2.51	6.82e-12	calcium-activated chloride channel regulator 3A-1-like	GO:0016021;GO:000472	K05030	map04972;map04924
LOC113813083	0	4.21	-9.27	7.45e-12	tRNA methyltransferase 10 homolog A-like, transcript variant X2	GO:005290	K15445	------
LOC113802172	19.06	1783.75	-6.73	1.07e-11	uncharacterized LOC113802172, transcript variant X2	------	------	------
LOC113825457	18.35	51.7	-1.68	1.51e-11	uncharacterized LOC113825457	------	------	------
LOC113815494	0	0.91	-9.38	1.97e-11	GRAM domain-containing protein 1B-like, transcript variant X4	GO:0016021;GO:000588	------	------
LOC113807096	2.01	0	8.95	3.64e-11	pollen-specific leucine-rich repeat extensin-like protein 1	GO:001602	------	------
LOC113803524	376.54	22.33	4.07	5.32e-11	uncharacterized LOC113803524	------	------	------
LOC113822388	3.01	0	8.85	6.62e-11	uncharacterized LOC113822388	------	K11433	map00310
LOC113801967	5.99	0	9.71	7.75e-11	protein LZIC-like	GO:000801	------	------
LOC113813197	1.83	0	8.81	1.13e-10	kelch-like protein 30, transcript variant X1	GO:000377	K10461	------
LOC113829077	2.61	8.65	-1.91	1.29e-10	galactosylceramide sulfotransferase-like, transcript variant X1	GO:0009247;GO:0016021;GO:000173	K09676;K01019	map00565;map00600
LOC113828834	28.18	0.07	8.51	1.44e-10	octapeptide-repeat protein T2-like, transcript variant X4	GO:001602	------	------
LOC113828834	0.08	14.61	-7.74	1.5e-10	octapeptide-repeat protein T2-like, transcript variant X1	GO:001602	------	------
LOC113830447	12.63	1.37	3.05	2.15e-10	probable chitinase 2	GO:0005975;GO:0004568;GO:0008061;GO:000455	K01183	map00520
LOC113817101	0.47	9.32	-4.37	2.37e-10	zinc finger CCCH domain-containing protein 18-like, transcript variant X2	GO:001602	------	------
LOC113828350	2.71	0	9.01	3.12e-10	protein IWS1 homolog, transcript variant X2	GO:000563	K17498	------
LOC113805987	25.14	7.94	1.47	5.53e-10	uncharacterized LOC113805987	------	------	------
LOC113826256	20.26	0	9.52	5.89e-10	uncharacterized LOC113826256, transcript variant X3	GO:0006644;GO:0050482;GO:0016042;GO:0005576;GO:0005509;GO:0102567;GO:0102568;GO:000462	K01047	map00565;map00564;map00590;map00591;map00592;map04270;map04975;map04972;map04014
LOC113823752	0	0.71	-9.1	6.36e-10	NFX1-type zinc finger-containing protein 1-like, transcript variant X2	GO:0005634;GO:000827	------	------
LOC113801169	0	3.16	-10.92	6.61e-10	hormone receptor 4-like, transcript variant X1	GO:0005634;GO:0003700;GO:0043565;GO:000827	K09185	------
LOC113802208	1.24	0	8.63	8.23e-10	uncharacterized LOC113802208, transcript variant X1	------	------	------
LOC113823118	25.11	57.96	-1.42	9.86e-10	cartilage oligomeric matrix protein-like	------	K04659	map05165;map05144;map04512;map04510;map04145;map04151
LOC113818928	9.89	0.06	7.41	1.39e-09	methyltransferase-like protein 6, transcript variant X2	GO:0032259;GO:000816	K00599	------
LOC113809319	1.91	0	9.77	2.42e-09	RNA helicase aquarius-like, transcript variant X2	GO:0000398;GO:0005681;GO:000438	K12874	map03040
LOC113817750	0	0.52	-8.39	3.2e-09	uncharacterized LOC113817750, transcript variant X3	------	------	------
LOC113803507	10.94	0	10.27	3.38e-09	uncharacterized LOC113803507, transcript variant X2	------	------	------
LOC113822108	61.03	93.56	-0.78	3.62e-09	putative serine protease F56F10.1	GO:000823	------	------
LOC113818731	1.6	0	8.27	4.55e-09	uncharacterized LOC113818731	GO:0006644;GO:0050482;GO:0016042;GO:0007155;GO:0005886;GO:0005576;GO:0102568;GO:0005509;GO:0102567;GO:000462	K01047	map00565;map00564;map00590;map00591;map00592;map04270;map04975;map04972;map04014
LOC113819523	0	10.79	-9.11	4.82e-09	28S ribosomal protein S10, mitochondrial-like	GO:000576	K02946	map03010
LOC113817341	0.03	2.42	-6.46	5.05e-09	neurotrypsin-like	GO:0007596;GO:0016020;GO:0005044;GO:000425	K09624;K23489	map04361
LOC113803840	0	0.4	-8.38	5.44e-09	vacuolar protein sorting-associated protein 13D-like	------	K19527	------
LOC113819895	0	1	-8.32	5.62e-09	cell surface glycoprotein 1-like	GO:000557	------	------
LOC113830433	9.1	0.05	7.78	6.81e-09	uncharacterized LOC113830433	------	------	------
LOC113806448	6.51	41.72	-2.82	7.07e-09	heme-binding protein 1-like, transcript variant X1	GO:001602	------	------
LOC113815973	6.92	0.09	6.21	7.49e-09	protein unc-13 homolog 4B-like	------	K15621	map05202
LOC113800114	0.02	4.53	-7.92	7.88e-09	protein phosphatase 1 regulatory subunit 36-like	GO:0010923;GO:001990	K17575	------
LOC113806139	0.11	3.41	-5.11	8.9e-09	poly [ADP-ribose] polymerase 12-like, transcript variant X2	------	K15259	------
LOC113812420	9.78	1.64	2.41	1.19e-08	inosine triphosphate pyrophosphatase-like, transcript variant X2	------	K01519	map00983;map00230
LOC113827113	8.41	0	9.25	1.65e-08	28S ribosomal protein S22, mitochondrial-like	GO:000584	K17401	------
LOC113807513	0	1.65	-8.21	2.84e-08	transcription initiation factor TFIID subunit 7-like, transcript variant X6	GO:0006367;GO:0005669;GO:000374	K03132	map03022
LOC113823076	2.44	15.7	-2.97	3.03e-08	uncharacterized LOC113823076	GO:003024	------	------
LOC113803298	6.31	63.11	-3.46	3.08e-08	uncharacterized LOC113803298, transcript variant X1	------	------	------
LOC113829904	5.05	0.13	5.26	4.33e-08	inorganic pyrophosphatase-like	GO:0006796;GO:0005737;GO:0000287;GO:000442	K11726	map00190
LOC113803221	0.51	0	8.26	4.34e-08	E3 ubiquitin-protein ligase HECW2-like	GO:0006511;GO:0004842;GO:0061630;GO:001687	K12168	------
LOC113824472	101.42	598.15	-2.52	4.63e-08	uncharacterized LOC113824472	------	------	------
LOC113809844	8.03	0.63	3.52	5.04e-08	ras-like GTP-binding protein Rho1, transcript variant X2	GO:0007264;GO:0016021;GO:0003924;GO:000552	K04513	map05210;map05418;map05206;map04015;map04014;map04350;map04270;map04022;map04072;map04071;map05203;map04310;map05163;map04921;map04810;map05135;map04621;map05131;map05130;map05133;map04625;map04928;map04530;map04144;map04722;map05152;map05205;map04510;map04660;map05200;map05132;map04024;map04361;map04360;map05417;map04062;map04972;map04150;map04670;map05100;map04520;map04611
LOC113812554	3.16	20.66	-2.88	5.19e-08	synaptotagmin-9-like, transcript variant X4	GO:001602	K19904	------
LOC113811003	2.63	0.46	2.37	5.53e-08	sideroflexin-1-like, transcript variant X2	GO:0006865;GO:0016021;GO:0005739;GO:001507	K23500	------
LOC113825540	2	0	8.49	7.33e-08	serine beta-lactamase-like protein LACTB, mitochondrial, transcript variant X2	------	K17382	------
LOC113803313	0.65	2.98	-2.32	8.95e-08	filamin-A-like	------	K04437	map05205;map04510;map04010;map05132
LOC113806335	13.47	33.17	-1.43	1.05e-07	uncharacterized LOC113806335	------	------	------
LOC113808374	0	0.55	-8.07	1.18e-07	uncharacterized LOC113808374, transcript variant X1	GO:001602	------	------
LOC113823664	69.67	15.44	2.07	1.36e-07	endoplasmin-like	GO:0006457;GO:0051082;GO:0016887;GO:000552	K09487	map05207;map05215;map04657;map05200;map04151;map04918;map05418;map05132;map05417;map04915;map04141
LOC113828686	18.02	51.42	-1.68	1.78e-07	venom protease-like	GO:000425	------	------
LOC113807414	0	1.22	-8.55	1.88e-07	uncharacterized LOC113807414, transcript variant X2	GO:0030488;GO:0036265;GO:0006281;GO:0005634;GO:0016021;GO:000382	------	------
LOC113807607	0.01	0.59	-6.33	1.89e-07	E3 SUMO-protein ligase RanBP2-like, transcript variant X3	------	K12172	map03013;map05014
LOC113822590	19.99	225.18	-3.54	2.32e-07	Krueppel homolog 1-like	GO:0005634;GO:000098	------	------
LOC113823832	1.83	0	8.5	2.36e-07	fatty acid hydroxylase domain-containing protein 2-like, transcript variant X1	GO:0008610;GO:0016021;GO:0005506;GO:001649	K22282	------
LOC113829386	0.34	12.02	-5.38	2.44e-07	uncharacterized LOC113829386	------	------	------
LOC113804551	0.31	1.27	-2.22	2.87e-07	uncharacterized LOC113804551	------	------	------
LOC113822461	0.02	1.92	-7.23	3.09e-07	vacuolar fusion protein MON1 homolog A-like	GO:0016192;GO:000662	K20195	------
LOC113827587	0.89	0.01	6.26	3.35e-07	uncharacterized LOC113827587	GO:0006298;GO:0032300;GO:0030983;GO:0003916;GO:0016887;GO:000552	K08739	map03430
LOC113808228	0.44	0	7.94	3.65e-07	small RNA 2'-O-methyltransferase-like	GO:0008173;GO:0008171;GO:0046872;GO:000372	K20798	------
LOC113810910	20.72	101.5	-2.46	3.99e-07	bindin-like, transcript variant X2	------	------	------
LOC113807597	0.61	3.14	-2.65	4.23e-07	uncharacterized LOC113807597	GO:0007229;GO:0005777;GO:0016021;GO:0004222;GO:0051537;GO:0004855;GO:0004854;GO:0005506;GO:0071949;GO:000905	K06704	map05010;map05120;map04361
LOC113814002	0.01	0.78	-6.46	5.35e-07	uncharacterized LOC113814002	------	K13172	------
LOC113800859	952.44	1726.04	-1.07	6.38e-07	innexin inx2-like	GO:0006811;GO:0005886;GO:0016021;GO:000592	K22037	------
LOC113814743	65.16	0.03	11.17	6.6e-07	probable ATP-dependent RNA helicase DDX17, transcript variant X4	GO:0016787;GO:0003724;GO:0003676;GO:000552	K13178	------
LOC113808072	0.14	1.03	-3.13	7e-07	uncharacterized LOC113808072	------	------	------
LOC113823752	1.29	0.01	6.68	7.08e-07	NFX1-type zinc finger-containing protein 1-like, transcript variant X1	GO:0005634;GO:000827	------	------
LOC113827837	23.42	40.5	-0.99	7.28e-07	mitochondrial proton/calcium exchanger protein-like	GO:0006875;GO:0016021;GO:0005743;GO:0015297;GO:0005509;GO:004302	K17800	------
LOC113828573	1.88	0	8.48	7.41e-07	mannose-1-phosphate guanyltransferase beta-like	GO:0009058;GO:001677	K00966	map00520;map00051;map01240
LOC113805982	0	1.6	-7.88	8.6e-07	-	GO:0016021;GO:0016787;GO:0046872;GO:0008146;GO:000399	K22390;K03138	map03022
LOC113825982	0	0.69	-7.77	9.77e-07	uncharacterized LOC113825982	GO:001602	------	------
LOC113817997	1.68	7.94	-2.38	1.03e-06	uncharacterized LOC113817997	------	------	------
LOC113820718	0.45	3.87	-3.3	1.17e-06	disintegrin and metalloproteinase domain-containing protein 19-like, transcript variant X3	GO:0016021;GO:000422	------	------
LOC113806638	38.17	75.8	-1.15	1.17e-06	uncharacterized LOC113806638	GO:001602	------	------
LOC113814106	7.12	2.13	1.57	1.17e-06	integrator complex subunit 12-like, transcript variant X3	GO:0005634;GO:004687	K13149	------
LOC113815065	0.35	0	8.47	1.41e-06	vacuolar protein sorting-associated protein 13A-like, transcript variant X2	------	K19525	------
LOC113817510	0.01	1.18	-7.61	1.46e-06	monocarboxylate transporter 12-like	GO:0015718;GO:0016021;GO:0008028;GO:002285	K08190	------
LOC113817215	0.06	3.16	-5.98	1.62e-06	uncharacterized LOC113817215, transcript variant X1	GO:001602	------	------
LOC113825411	0.32	6.19	-4.52	1.73e-06	uncharacterized LOC113825411	------	------	------
LOC113805672	0.15	10.5	-6.09	1.76e-06	methyl-CpG-binding domain protein 2-like	GO:0005634;GO:0016581;GO:0008327;GO:000367	K11590	------
LOC113804779	13.91	39.23	-1.64	1.91e-06	lysophosphatidylcholine acyltransferase-like	GO:0006644;GO:0016021;GO:001674	K13510	map00565;map00564
LOC113821189	0.62	2.56	-2.18	2.18e-06	toll-like receptor 6	GO:0007165;GO:001602	------	------
LOC113815877	5.23	0.71	2.68	2.19e-06	protein spinster-like, transcript variant X1	GO:0016021;GO:002285	K23677	------
LOC113819644	3.44	16.98	-2.4	2.26e-06	sodium-coupled monocarboxylate transporter 1-like	GO:0006814;GO:0016021;GO:0022857;GO:001529	K14388;K14386	map04977
LOC113827849	0.45	15.44	-5.28	2.53e-06	uncharacterized LOC113827849	GO:000814	K01025	------
LOC113809611	4.1	19.32	-2.36	3.05e-06	inositol-trisphosphate 3-kinase A-like, transcript variant X1	GO:0032958;GO:001630	K00911	map04070;map04020;map00562
LOC113814661	0.7	4.58	-2.84	3.12e-06	C-C chemokine receptor type 1-like	GO:0097746;GO:0008217;GO:0016021;GO:0005886;GO:0004930;GO:000160	K04219;K04241	map04080;map04935
LOC113822630	80.21	8.57	3.07	3.32e-06	tubulin beta-2 chain	GO:0007017;GO:0005737;GO:0005874;GO:0003924;GO:0016740;GO:0005200;GO:000552	K07375	map04540;map05012;map05010;map05016;map05130;map05014;map05132;map04145;map05022;map05020
LOC113824648	0	0.71	-7.75	3.95e-06	ribonucleoside-diphosphate reductase large subunit-like	GO:0009263;GO:0006260;GO:0005971;GO:0004748;GO:000552	K10807	map00240;map00480;map00983;map00230
LOC113817609	0	1.02	-9.48	5.08e-06	polyhomeotic-like protein 2, transcript variant X4	GO:0005634;GO:0008270;GO:000367	K11456;K11458	------
LOC113811671	34.21	16.29	0.89	5.15e-06	coatomer subunit beta-like, transcript variant X2	GO:0006886;GO:0016192;GO:0000139;GO:0030126;GO:000519	K17301	------
LOC113829816	49.96	15.34	1.54	5.31e-06	uncharacterized protein DDB_G0271670-like	GO:001602	------	------
LOC113800175	0.48	0	7.31	5.5e-06	trafficking protein particle complex subunit 13-like, transcript variant X1	------	K20310	------
LOC113823697	1.05	0.15	2.67	6.03e-06	-	GO:0005524;GO:000467	K17544	------
LOC113815067	3.93	0.19	4.34	6.15e-06	putative nuclease HARBI1	------	------	------
LOC113825142	0	0.33	-7.59	7.29e-06	uncharacterized LOC113825142, transcript variant X3	GO:0106306;GO:0004725;GO:0017017;GO:0008138;GO:010630	K04459	map04010;map04361
LOC113804480	1.6	0	7.23	8.07e-06	snRNA-activating protein complex subunit 4-like	GO:000563	K09453	------
LOC113812008	18.11	54.45	-1.72	8.29e-06	uncharacterized LOC113812008	------	------	------
LOC113806448	0	2.8	-7.54	9.77e-06	heme-binding protein 1-like, transcript variant X3	GO:001602	------	------
LOC113812764	44.87	87.27	-1.16	9.94e-06	dihydropyrimidine dehydrogenase [NADP(+)]-like	GO:0006210;GO:0006212;GO:0019483;GO:0005737;GO:0046872;GO:0051539;GO:0017113;GO:0000166;GO:009072	K00207	map00240;map00983;map00770;map00410
LOC113822383	1.63	5.91	-2.07	9.94e-06	hexosaminidase D-like	GO:0005975;GO:0016021;GO:0004563;GO:0102148;GO:001592	K14459	map00511;map00513
LOC113811983	0.97	0.04	4.63	1.03e-05	uncharacterized LOC113811983	GO:0015074;GO:000367	------	------
LOC113818728	0	0.74	-7.48	1.15e-05	G-protein coupled receptor Mth2-like, transcript variant X2	GO:0007166;GO:0016021;GO:000493	K04599	------
LOC113817991	32.55	53.62	-0.87	1.2e-05	uncharacterized LOC113817991	------	------	------
LOC113807443	44.36	303.94	-2.9	1.26e-05	solute carrier family 28 member 3-like, transcript variant X1	GO:0016021;GO:000533	K11536	------
LOC113815867	20.34	3.98	2.12	1.34e-05	juvenile hormone epoxide hydrolase 1-like	GO:0019439;GO:0005789;GO:003396	K10719;K01253	map05207;map05204;map00981;map00980;map04976;map05208
LOC113828374	106.99	39.04	1.28	1.45e-05	glyceraldehyde-3-phosphate dehydrogenase, transcript variant X2	GO:0006006;GO:0006096;GO:0051287;GO:0004365;GO:005066	K00134	map00010;map05010;map05130;map05132;map05415;map04066
LOC113805335	0	0.5	-7.27	1.7e-05	probable alpha-ketoglutarate-dependent hypophosphite dioxygenase, transcript variant X2	GO:0016021;GO:005121	K00477	map04146
LOC113828090	52.94	24.24	0.93	1.77e-05	serine/threonine-protein kinase grp-like, transcript variant X2	GO:0000077;GO:0005634;GO:0004674;GO:0005524;GO:0106311;GO:010631	K02216	map04110;map05166;map05203;map04115;map04218;map05170
LOC113804419	0.29	4.78	-4.36	1.85e-05	nuclear hormone receptor E75-like	GO:0005634;GO:0003700;GO:0043565;GO:000827	------	------
LOC113818991	28.41	37.73	-0.61	1.86e-05	zinc finger protein 628-like	------	K09228	map05168
LOC113826536	0.4	2.88	-3.07	1.93e-05	serine/threonine-protein kinase pim-3-like	GO:0004674;GO:000552	K08807	------
LOC113830554	11.01	4.9	0.97	1.99e-05	facilitated trehalose transporter Tret1-like, transcript variant X3	------	K14258	------
LOC113814442	2.71	0.1	4.7	2.06e-05	uncharacterized LOC113814442	GO:001602	------	------
LOC113822783	53.81	88.65	-0.9	2.08e-05	very low-density lipoprotein receptor-like	GO:001602	K24498	------
LOC113807110	0.03	5.74	-7.55	2.08e-05	putative phospholipase B-like 2	GO:0016042;GO:000462	------	------
LOC113816035	0	0.85	-7.12	2.1e-05	zinc transporter ZIP1-like	GO:0071577;GO:0016021;GO:0016020;GO:0005886;GO:0005385;GO:004687	K14709	------
LOC113828386	3.98	9.31	-1.41	2.2e-05	TBC1 domain family member 10A-like	------	K19944	------
LOC113827779	0	4.41	-7.7	2.25e-05	U11/U12 small nuclear ribonucleoprotein 25 kDa protein-like, transcript variant X4	GO:001602	K18173	map04714
LOC113810910	14.39	82.21	-2.66	2.33e-05	bindin-like, transcript variant X4	------	------	------
LOC113807663	3.79	14.58	-2.09	2.36e-05	protein trapped in endoderm-1-like, transcript variant X4	GO:0016021;GO:000493	------	------
LOC113811598	45.8	20.65	0.97	2.4e-05	NADP-dependent malic enzyme-like, transcript variant X4	GO:0051287;GO:0004471;GO:004687	K00029	map00620;map03320
LOC113827154	1.61	0.11	3.72	2.44e-05	uncharacterized LOC113827154, transcript variant X1	GO:001602	------	------
LOC113800370	0.94	2.9	-1.83	2.7e-05	protein transport protein Sec24B-like	GO:0006888;GO:0090110;GO:0006886;GO:0070971;GO:0005789;GO:0030127;GO:0008270;GO:000014	K14007	map05130;map04141
LOC113827885	0.33	0.01	5.95	2.83e-05	sodium channel protein para-like	GO:0034765;GO:0001518;GO:0005244;GO:0005509;GO:000524	K04834	map04742
LOC113812605	1.17	5.31	-2.32	2.96e-05	uncharacterized LOC113812605	------	------	------
LOC113817412	2.21	9.55	-2.22	3.14e-05	uncharacterized LOC113817412, transcript variant X5	GO:001602	------	------
LOC113818215	14.54	0.5	4.59	3.2e-05	uncharacterized LOC113818215	------	------	------
LOC113808971	9.65	4.71	0.84	3.37e-05	EEF1A lysine methyltransferase 1-like	GO:0005737;GO:0003676;GO:001627	K22855	------
LOC113806943	1.8	8.42	-2.39	3.4e-05	glycine-rich cell wall structural protein 2-like, transcript variant X2	------	------	------
LOC113822460	1.01	0	7.35	3.6e-05	protein C12orf4 homolog, transcript variant X1	------	------	------
LOC113819888	0	0.88	-7.07	3.61e-05	uncharacterized LOC113819888	GO:000557	------	------
LOC113820276	2.7	0.1	4.61	3.65e-05	uncharacterized LOC113820276	GO:0006915;GO:000563	------	------
LOC113804417	10.43	69.27	-2.96	3.67e-05	ecdysone-inducible protein E75-like	GO:0005634;GO:0003700;GO:0043565;GO:000827	------	------
LOC113807764	0.77	5.67	-3.15	3.67e-05	uncharacterized LOC113807764	GO:0032259;GO:0008168;GO:004687	K22651	------
LOC113823149	1.68	3.43	-1.19	3.72e-05	zinc finger FYVE domain-containing protein 21-like	GO:004687	K24779	------
LOC113805076	5.11	0.91	2.24	3.74e-05	protein sel-1 homolog 2-like	------	K14026	map04141
LOC113817651	30.26	81.37	-1.57	3.77e-05	chymotrypsin A-like, transcript variant X3	GO:000425	K01344	map04610
LOC113800864	726.9	1097.32	-0.79	3.85e-05	innexin inx3-like	GO:0006811;GO:0005886;GO:0016021;GO:000592	K22037	------
LOC113826008	27.43	9.28	1.33	3.95e-05	uncharacterized LOC113826008	------	------	------
LOC113816137	9.91	1.73	2.29	4e-05	pseudouridine-5'-phosphatase-like, transcript variant X2	GO:001678	K17623	------
LOC113802208	1.19	0.02	5.63	4.07e-05	uncharacterized LOC113802208, transcript variant X2	------	------	------
LOC113812188	21.68	7.77	1.25	4.08e-05	pre-mRNA-processing factor 39-like, transcript variant X2	GO:000639	K13217	------
LOC113826508	1.36	0	7.08	4.1e-05	uncharacterized LOC113826508, transcript variant X2	------	K00657	map00330;map04216
LOC113818225	28.09	37.39	-0.6	4.11e-05	uncharacterized LOC113818225	GO:001602	------	------
LOC113817516	0	0.76	-7.01	4.27e-05	translation initiation factor IF-2-like, transcript variant X1	GO:0005975;GO:0006486;GO:0032580;GO:000810	K00718	map00601;map00603
LOC113818867	13.03	22.61	-0.98	4.38e-05	uncharacterized LOC113818867, transcript variant X1	------	------	------
LOC113816677	0	9.23	-7.25	4.53e-05	small integral membrane protein 8-like	GO:001602	------	------
LOC113819208	0.6	2.37	-2.15	4.56e-05	uncharacterized LOC113819208	GO:003555	K06279	map05214;map04650;map04014;map04013;map04012;map01522;map04072;map04926;map05034;map05224;map05226;map04722;map05206;map04510;map05225;map04062;map01521;map05220;map04910;map04935;map05100;map04915;map04917
LOC113824088	7.59	16.5	-1.3	4.62e-05	glycogenin-1-like	GO:001675	K00750	map00500
LOC113800419	167.61	537.11	-1.81	4.7e-05	-	GO:003024	------	------
LOC113821609	115.83	195.57	-0.91	4.75e-05	histone H2A.Z-specific chaperone CHZ1-like, transcript variant X2	------	------	------
LOC113820929	1.15	0.14	2.96	4.87e-05	uncharacterized LOC113820929	GO:000425	------	------
LOC113829633	2.02	0.49	1.85	5.23e-05	exonuclease 3'-5' domain-containing protein 2-like, transcript variant X6	------	K20777	------
LOC113811644	2.95	0	6.99	5.38e-05	pre-rRNA-processing protein TSR2 homolog	GO:000636	K14800	------
LOC113818932	20.86	40.36	-1.13	5.64e-05	clavesin-2-like	GO:0007040;GO:0005802;GO:0030136;GO:0031901;GO:008002	------	------
LOC113801946	2.65	0.02	7.16	5.83e-05	rhotekin-like	GO:0032185;GO:0007266;GO:003126	K24024	------
LOC113808067	0.05	0.61	-3.68	5.89e-05	uncharacterized LOC113808067	------	------	------
LOC113826231	0	0.37	-7.11	5.9e-05	RING finger protein 141-like, transcript variant X2	GO:004687	------	------
LOC113809516	18.37	8.46	0.93	6.14e-05	protein transport protein Sec61 subunit alpha-like 1	GO:0015031;GO:0016021;GO:000578	K10956	map04145;map03060;map04141;map05110
LOC113823780	125.33	183.1	-0.71	6.33e-05	uncharacterized LOC113823780	------	------	------
LOC113806139	0.03	1.09	-5.34	6.37e-05	poly [ADP-ribose] polymerase 12-like, transcript variant X5	------	K15259	------
LOC113828405	13.51	0.5	4.43	6.97e-05	uncharacterized LOC113828405	------	------	------
LOC113804544	55.32	137.6	-1.46	7.18e-05	balbiani ring protein 3-like	GO:0016020;GO:0005576;GO:000808	K16858	map04510;map05200;map04015;map04014;map04010;map04151;map04020;map04926;map04933
LOC113824551	1.29	0.14	3.04	7.53e-05	uncharacterized LOC113824551	------	------	------
LOC113827978	103.22	55.97	0.73	7.76e-05	uncharacterized LOC113827978, transcript variant X2	GO:001602	------	------
LOC113818365	11.38	3.83	1.38	7.84e-05	ras-related protein Rab-10-like, transcript variant X1	GO:0003924;GO:000552	K07903	map04144;map04152
LOC113826614	0.08	1.35	-4.29	7.89e-05	FMRFamide receptor-like	GO:0016021;GO:000493	K04211	map04080;map04020
LOC113800704	1.13	0.02	6.24	8.02e-05	protein arginine N-methyltransferase 1-like, transcript variant X3	GO:001627	K11436	------
LOC113827096	9.63	0.71	3.65	8.56e-05	uncharacterized LOC113827096	------	------	------
LOC113825161	148.96	218.42	-0.7	8.94e-05	cytochrome c, transcript variant X1	GO:0006915;GO:0005758;GO:0070469;GO:0020037;GO:0046872;GO:000905	K08738	map05167;map05164;map05210;map04115;map05160;map05161;map05168;map05169;map05130;map05163;map05162;map04210;map04215;map04214;map05012;map05134;map05010;map05016;map05017;map05014;map05132;map05170;map00190;map05222;map05152;map05200;map05416;map05417;map05145;map05131;map04932;map05022;map01524;map05020
LOC113816459	11.89	40.12	-1.92	9.14e-05	pyruvate carboxylase, mitochondrial-like	GO:0006090;GO:0006094;GO:0046872;GO:0004736;GO:0009374;GO:000552	K01958	map00020;map00620
LOC113819708	7.88	0	7.15	9.35e-05	uncharacterized LOC113819708	GO:0005634;GO:0046872;GO:000374	K14650	map03022
LOC113817259	0.95	0.04	4.48	9.68e-05	chitinase-3-like protein 1	GO:0005975;GO:0005576;GO:0008061;GO:000455	K01183	map00520
LOC113801267	6.6	1.75	1.78	0.000102	dnaJ homolog subfamily C member 16-like	GO:0016021;GO:0016020;GO:001649	K09536	------
LOC113803050	0.06	2.97	-5.86	0.000103	uncharacterized LOC113803050	GO:0007050;GO:0005634;GO:0004860;GO:000486	K06624	map04110;map05215;map05165;map05162;map05202;map05206;map05200;map05169;map04068;map05220;map04151;map01522;map05203;map04934;map05226;map04012;map04933;map04066;map05222
LOC113808651	2.71	5.67	-1.23	0.000103	protein mothers against dpp-like, transcript variant X3	GO:0006355;GO:0007179;GO:0005737;GO:0005634;GO:0005667;GO:0003677;GO:004687	K04676	map04550;map04350;map05202;map04390;map04391
LOC113828355	0	2.53	-6.99	0.000104	beta-glucuronidase-like	GO:0005975;GO:0005764;GO:000455	K01195	map00983;map01240;map00040;map00860;map00053;map00531;map04142
LOC113821474	0.92	0.19	2.13	0.000104	uncharacterized LOC113821474, transcript variant X1	------	K20190	------
LOC113824614	119.03	6.47	4.05	0.000106	thymidine phosphorylase-like, transcript variant X3	GO:0006206;GO:0006213;GO:0009032;GO:0004645;GO:001615	K00758	map00240;map00983;map05219
LOC113830369	8.11	1.86	1.92	0.000107	phospholipid phosphatase 6-like, transcript variant X2	------	K22904	------
LOC113807876	9.64	2.77	1.59	0.00011	X-ray repair cross-complementing protein 6-like, transcript variant X2	GO:0006310;GO:0006303;GO:0000723;GO:0043564;GO:0016787;GO:0042162;GO:0003678;GO:0003684;GO:000552	K10884	map03450
LOC113819280	9.26	13.27	-0.71	0.000117	H(+)/Cl(-) exchange transporter 7-like	GO:0006821;GO:0016021;GO:000524	K05016	------
LOC113800330	8.86	1.93	2.09	0.00012	uncharacterized LOC113800330	------	------	------
LOC113829077	1.33	0	7.29	0.000123	galactosylceramide sulfotransferase-like, transcript variant X2	GO:0009247;GO:0016021;GO:000173	K09676;K01019	map00565;map00600
LOC113807312	0.9	0.22	1.83	0.000123	uncharacterized LOC113807312	------	K18449	------
LOC113805473	13.68	22.45	-0.88	0.000125	uncharacterized phosphotransferase YvkC-like	GO:0016310;GO:0016772;GO:0016301;GO:000552	------	------
LOC113823051	106.7	584.74	-2.4	0.000127	uncharacterized LOC113823051	------	------	------
LOC113820954	40.24	15.25	1.22	0.000128	serine/arginine-rich splicing factor 2-like, transcript variant X4	GO:0000381;GO:0005634;GO:000372	K12891	map05168;map03040
LOC113805673	37.95	65.31	-0.95	0.00013	tyrosine-protein phosphatase non-receptor type 4-like	GO:0005856;GO:001678	K18037	------
LOC113824161	1.24	3.74	-1.74	0.000134	WD repeat and SOCS box-containing protein 1-like, transcript variant X2	GO:003555	K10341	------
LOC113810565	0	1.31	-6.93	0.000138	protein FAM92A-like, transcript variant X2	GO:0030030;GO:0016021;GO:000581	K23868	------
LOC113825225	7.98	16.77	-1.24	0.00014	flavin-containing monooxygenase FMO GS-OX-like 2	------	------	------
LOC113812278	0	0.22	-7.33	0.000141	sodium leak channel non-selective protein-like	GO:0016021;GO:000526	K21863	------
LOC113819328	313.93	477.34	-0.76	0.000143	proclotting enzyme-like	GO:000425	K23440;K01324	map04610
LOC113804805	2.21	3.98	-1.03	0.000146	aftiphilin-like, transcript variant X3	------	K25218	------
LOC113828834	56.81	0.14	8.75	0.000147	octapeptide-repeat protein T2-like, transcript variant X13	GO:001602	------	------
LOC113810565	1.4	0	6.8	0.000148	protein FAM92A-like, transcript variant X1	GO:0030030;GO:0016021;GO:000581	K23868	------
LOC113809163	2.05	0.49	1.86	0.000151	uncharacterized LOC113809163, transcript variant X2	GO:0016021;GO:002285	------	------
LOC113816102	1.86	0.9	0.86	0.000152	small subunit processome component 20 homolog	------	K14772	------
LOC113820848	4.49	1.62	1.3	0.000155	cleavage and polyadenylation specificity factor subunit 6-like	------	K14398	map03015
LOC113830428	146.97	33.28	2.06	0.000156	rhodanese domain-containing protein CG4456-like, transcript variant X2	------	K01013	------
LOC113826282	2127.83	4289.51	-1.18	0.000157	diacylglycerol kinase kappa-like	GO:0098542;GO:0005737;GO:000806	------	------
LOC113817461	0.01	7.28	-9.2	0.000161	ribosomal L1 domain-containing protein 1-like	------	K14775	------
LOC113815807	2.82	11.17	-2.11	0.000164	vesicle-associated membrane protein 3-like, transcript variant X3	GO:0016192;GO:001602	K13504	map04911;map04970;map04721;map04130;map04962
LOC113820365	2.96	6.93	-1.45	0.000166	ras-like GTP-binding protein Rho1, transcript variant X2	GO:0007264;GO:0016021;GO:0003924;GO:000552	K04513	map05210;map05418;map05206;map04015;map04014;map04350;map04270;map04022;map04072;map04071;map05203;map04310;map05163;map04921;map04810;map05135;map04621;map05131;map05130;map05133;map04625;map04928;map04530;map04144;map04722;map05152;map05205;map04510;map04660;map05200;map05132;map04024;map04361;map04360;map05417;map04062;map04972;map04150;map04670;map05100;map04520;map04611
LOC113804796	41.34	62.26	-0.78	0.00017	GAS2-like protein 1	GO:000801	K24627	------
LOC113808813	1.16	6.18	-2.58	0.000171	zinc metalloproteinase nas-4-like	GO:0004222;GO:000827	------	------
LOC113808651	1.08	3.03	-1.66	0.000192	protein mothers against dpp-like, transcript variant X1	GO:0006355;GO:0007179;GO:0005737;GO:0005634;GO:0005667;GO:0003677;GO:004687	K04676	map04550;map04350;map05202;map04390;map04391
LOC113804691	5.54	9.36	-0.95	0.000198	ras-specific guanine nucleotide-releasing factor RalGPS1-like	------	K24023	------
LOC113828091	43.33	19.02	0.98	0.000202	ubiquitin carboxyl-terminal hydrolase isozyme L3-like	GO:0006511;GO:000484	K05609	------
LOC113806976	92.08	43.75	1.03	0.000202	dolichyl-diphosphooligosaccharide--protein glycosyltransferase 48 kDa subunit-like	GO:0018279;GO:0016021;GO:0005789;GO:001674	K12670	map00510;map00513;map04141
LOC113816023	4	0.39	3.1	0.00021	solute carrier family 35 member B1-like	GO:0072334;GO:0055085;GO:0030176;GO:0016021;GO:0030173;GO:0022857;GO:0005460;GO:000545	K15275	------
LOC113823082	20.8	6.21	1.51	0.000211	glutamate-rich WD repeat-containing protein 1-like	GO:000563	K14848	------
LOC113820488	2.9	5.62	-1.11	0.000236	filaggrin-2-like, transcript variant X28	------	------	------
LOC113823706	0.24	3.56	-4.02	0.00024	kinetochore protein NDC80 homolog	GO:0051315;GO:0051301;GO:003126	K11547	------
LOC113807122	0.61	2.82	-2.4	0.000246	uncharacterized LOC113807122	------	------	------
LOC113814915	0	0.35	-6.74	0.000249	protein Mo25-like, transcript variant X2	------	K08272	map04150;map04152
LOC113820094	0.49	0	9.04	0.00025	platelet binding protein GspB-like, transcript variant X3	------	------	------
LOC113815959	4.02	1.94	0.87	0.00027	transcription factor E2F2-like	GO:0006357;GO:0005634;GO:0005667;GO:0046983;GO:000097	K09389	map04110;map05166;map05163;map05160;map05161;map05218;map05219;map05169;map05214;map04218;map05167;map05212;map05215;map05225;map05224;map05226;map05220;map05223;map05222;map05206;map05200;map01522;map04934
LOC113817898	4.39	1.79	1.14	0.000273	peptidyl-prolyl cis-trans isomerase FKBP4-like, transcript variant X2	GO:0005829;GO:0005739;GO:0005874;GO:0031072;GO:0005528;GO:000375	K09571	map04915
LOC113823092	0	0.59	-7.21	0.000274	nuclear pore complex protein Nup153-like	GO:004687	K14296	map03013;map05014
LOC113815558	7.37	3.34	0.94	0.00028	dehydrogenase/reductase SDR family protein 7-like	GO:0016021;GO:001649	K11166	------
LOC113823725	0.95	2.77	-1.79	0.000281	epsin-2-like	------	K12471	map04144
LOC113800269	2.28	3.7	-0.91	0.000282	very-long-chain (3R)-3-hydroxyacyl-CoA dehydratase-like	GO:0006633;GO:0016021;GO:0005789;GO:0102158;GO:0102343;GO:0102344;GO:010234	K10703	map01040;map00062
LOC113801959	3.58	0	9.03	0.000288	gastric triacylglycerol lipase-like	GO:0006629;GO:0016042;GO:001678	K01052	map04979;map04142;map00100
LOC113820961	0.83	4.07	-2.48	0.000305	uncharacterized LOC113820961	------	------	------
LOC113812845	0.56	7.94	-3.94	0.000321	salivary glue protein Sgs-3-like	GO:001602	------	------
LOC113813083	10.53	3.89	1.27	0.000336	tRNA methyltransferase 10 homolog A-like, transcript variant X1	GO:005290	K15445	------
LOC113806189	0.37	3.81	-3.63	0.000337	prefoldin subunit 5-like	GO:0006457;GO:0016272;GO:005108	K04797	------
LOC113819380	1.85	0	8.97	0.000344	zinc finger protein 33B-like, transcript variant X2	------	K09228;K24372	map05168
LOC113803198	0.02	1.28	-5.86	0.000344	glutaryl-CoA dehydrogenase, mitochondrial-like	GO:000399	K00252	map00310;map00380;map00071
LOC113821240	66.19	35.66	0.75	0.000348	ribosomal L1 domain-containing protein CG13096-like	------	------	------
LOC113813320	0.53	1.87	-2	0.000349	open rectifier potassium channel protein 1-like, transcript variant X1	GO:0016021;GO:000526	------	------
LOC113828161	98.83	154.71	-0.82	0.00035	glutathione S-transferase 1-like, transcript variant X1	GO:0006749;GO:000436	K00799	map05207;map00480;map05204;map00983;map00982;map00980;map05200;map05208;map05418;map05225;map04212;map01524
LOC113827607	4.58	7.11	-0.81	0.000357	trithorax group protein osa-like	------	K13718	------
LOC113815713	183.23	80.55	1	0.000362	endoplasmic reticulum chaperone BiP-like	GO:0005788;GO:0016887;GO:000552	K09490	map04918;map03060;map04612;map05012;map05014;map05417;map05022;map04141;map05020
LOC113819971	1.6	0	9.05	0.000367	C-1-tetrahydrofolate synthase, cytoplasmic-like, transcript variant X2	GO:0035999;GO:0004329;GO:0004477;GO:0004488;GO:000552	K00288	map00670;map01240
LOC113800654	2.65	0.18	3.79	0.000367	mucosa-associated lymphoid tissue lymphoma translocation protein 1-like, transcript variant X2	GO:000419	K07369	map05152;map04662;map04660;map05131;map04625;map04064
LOC113803025	0.55	0.02	4.55	0.000374	serine protease nudel-like	GO:0016020;GO:0004252;GO:000504	------	------
LOC113830183	15.45	46.03	-1.68	0.000378	serine/arginine repetitive matrix protein 1-like, transcript variant X2	------	------	------
LOC113801958	0	4.44	-6.9	0.000379	guanine nucleotide-binding protein G(o) subunit alpha-like, transcript variant X9	GO:0007188;GO:0007186;GO:0005834;GO:0031683;GO:0003924;GO:0019001;GO:0001664;GO:000552	K04534	map05142;map04726;map05145;map04015;map04730;map04728;map04725;map04921;map04713;map04916;map04361;map04926;map04727;map05170;map05034;map04724;map04723;map04915;map05032;map05163
LOC113818090	10.76	31.72	-1.74	0.00038	pollen-specific leucine-rich repeat extensin-like protein 2	GO:0005634;GO:000367	------	------
LOC113804265	0.8	0.04	4.31	0.000384	-	GO:0000727;GO:0006270;GO:0006267;GO:0006271;GO:0006268;GO:0007049;GO:0042555;GO:0005634;GO:0016787;GO:0003688;GO:0005524;GO:0003677;GO:0003678;GO:000369	K02210	map04110;map03030
LOC113809437	1.48	4.3	-1.71	0.000401	uncharacterized LOC113809437, transcript variant X2	------	------	------
LOC113800860	1578.75	2352.63	-0.79	0.000407	innexin inx3-like	GO:0006811;GO:0005886;GO:0016021;GO:000592	K22037	------
LOC113809227	35.31	11.47	1.4	0.000412	uncharacterized LOC113809227, transcript variant X5	------	------	------
LOC113830489	0.73	1.85	-1.57	0.000415	lysoplasmalogenase-like protein TMEM86A	GO:001602	------	------
LOC113813303	19.94	7.41	1.22	0.000432	uncharacterized LOC113813303, transcript variant X1	GO:0007218;GO:0016021;GO:000493	------	------
LOC113820651	34.11	16.93	0.85	0.000436	serine/arginine-rich splicing factor 1B-like, transcript variant X3	GO:0005634;GO:000372	K12890	map04657;map05168;map03040
LOC113830111	0	0.42	-6.93	0.000439	putative uncharacterized protein MYH16, transcript variant X2	GO:000558	------	------
LOC113804895	1.25	0	6.75	0.000464	branchpoint-bridging protein-like	GO:0000398;GO:0005681;GO:0045131;GO:000827	K13095	------
LOC113819749	1	4.06	-2.26	0.000486	interleukin-1 receptor accessory protein-like 1-B, transcript variant X2	GO:0007165;GO:001602	K05169;K05171	map04060
LOC113803474	0.46	0	7.2	0.000489	protein singed-like, transcript variant X1	GO:0007015;GO:0016477;GO:0005737;GO:0005856;GO:0030674;GO:005101	K23551	map05206
LOC113815329	56.63	197.48	-1.95	0.000498	spondin-2-like	GO:0007155;GO:0005576;GO:0031012;GO:004687	K24428	------
LOC113830547	28.01	52.57	-1.08	0.000502	bumetanide-sensitive sodium-(potassium)-chloride cotransporter-like	GO:0016021;GO:001537	K10951	map04972;map04970;map05110
LOC113805021	0.97	0	8.86	0.000515	multidrug resistance-associated protein 1-like, transcript variant X1	GO:0016021;GO:0042626;GO:000552	K05665	map05206;map04071;map02010;map04977;map01523
LOC113800654	4.18	13.38	-1.99	0.000521	mucosa-associated lymphoid tissue lymphoma translocation protein 1-like, transcript variant X3	GO:000419	K07369	map05152;map04662;map04660;map05131;map04625;map04064
LOC113804143	2.07	0.07	4.9	0.000534	serine/threonine-protein phosphatase 6 regulatory ankyrin repeat subunit A-like, transcript variant X2	------	------	------
LOC113817753	0.46	0	6.47	0.000548	DNA repair protein complementing XP-A cells-like, transcript variant X1	GO:0006289;GO:0005634;GO:0046872;GO:000368	K10847	map03420;map01524
LOC113813901	1.28	0	6.5	0.000549	tRNA 2'-phosphotransferase 1-like, transcript variant X1	GO:0003950;GO:000021	K10669	------
LOC113820262	8.74	14.75	-0.95	0.000557	protein TSSC4-like	------	------	------
LOC113803298	0.15	2.49	-4.05	0.00056	uncharacterized LOC113803298, transcript variant X2	------	------	------
LOC113817114	37.96	21.31	0.64	0.000561	ornithine decarboxylase-like	GO:0006596;GO:0033387;GO:0005737;GO:0004586;GO:000382	K01581	map00480;map00330
LOC113828834	15.5	4.46	1.7	0.000562	octapeptide-repeat protein T2-like, transcript variant X14	GO:001602	------	------
LOC113817614	0.47	0	6.69	0.000563	uncharacterized LOC113817614, transcript variant X4	GO:0016021;GO:0046872;GO:000375	K11997	------
LOC113828432	1.27	0.21	2.39	0.000569	peroxisome biogenesis factor 10-like, transcript variant X1	GO:0016558;GO:0005778;GO:0016021;GO:0005777;GO:004687	K13346	map04146
LOC113805553	0.17	2.55	-4.11	0.000582	cell cycle checkpoint control protein RAD9A-like	GO:0000077;GO:0006281;GO:003089	K10994	map04218
LOC113800108	2468.8	11048.8	-2.37	0.000582	uncharacterized LOC113800108	------	------	------
LOC113829163	0.06	0.75	-3.87	0.000593	uncharacterized LOC113829163, transcript variant X3	GO:0016042;GO:0016021;GO:001678	------	------
LOC113806821	9.67	38.53	-2.06	0.000595	uncharacterized LOC113806821	------	------	------
LOC113812037	1141.07	1798.17	-0.74	0.000612	cysteine-rich motor neuron 1 protein-like	GO:0001558;GO:0016459;GO:0031012;GO:0005576;GO:0004222;GO:0003779;GO:0008270;GO:0005520;GO:0003774;GO:000552	K24068	------
LOC113811550	17.42	45.72	-1.51	0.000627	uncharacterized LOC113811550, transcript variant X1	------	------	------
LOC113826825	68.09	145.62	-1.22	0.000635	uncharacterized LOC113826825	------	------	------
LOC113817022	50.65	1.77	4.81	0.000647	uncharacterized LOC113817022, transcript variant X2	GO:0016021;GO:000425	------	------
LOC113813598	4147.71	993.75	1.98	0.000649	insulin-like growth factor-binding protein-related protein 1, transcript variant X3	GO:0001558;GO:0005576;GO:000552	K23576	------
LOC113818196	3.4	14.64	-2.2	0.000651	major facilitator superfamily domain-containing protein 6-like, transcript variant X1	GO:0016021;GO:002285	------	------
LOC113812937	0.23	0.98	-2.27	0.000651	DNA polymerase delta catalytic subunit-like, transcript variant X4	GO:0006260;GO:0005634;GO:0051539;GO:0000166;GO:0003887;GO:0003677;GO:004687	K02327	map03430;map03440;map03410;map03420;map03030
LOC113817337	2.57	0.53	2.06	0.000654	RNA-binding protein with serine-rich domain 1-like, transcript variant X2	GO:0005634;GO:0016021;GO:000372	K14325	map03013;map03015
LOC113825519	0.09	1.75	-4.51	0.000673	cuticle protein 8-like	------	------	------
LOC113827116	0.36	0.84	-1.45	0.000674	Meckel syndrome type 1 protein-like	GO:0061009;GO:0030030;GO:0048754;GO:0060322;GO:0010669;GO:2000095;GO:0007368;GO:1901620;GO:0001843;GO:0044458;GO:1990403;GO:0048706;GO:0060271;GO:0060122;GO:0042733;GO:0003271;GO:1905515;GO:0060411;GO:0060828;GO:0005737;GO:0005813;GO:0016020;GO:0005814;GO:003603	K19332	------
LOC113800905	42.05	17.07	1.16	0.000683	arginine/serine-rich protein PNISR-like, transcript variant X3	------	K13170	------
LOC113816939	0.02	1.32	-5.96	0.000684	uncharacterized LOC113816939	GO:001602	------	------
LOC113804089	0.9	3.12	-1.96	0.000694	UPF0428 protein CXorf56 homolog, transcript variant X2	------	K24996	------
LOC113805091	2.37	0.08	4.81	0.000706	GATOR complex protein NPRL2-like	GO:0006995;GO:0010508;GO:2000785;GO:0034198;GO:0032007;GO:199013	K12301;K20405	map04150;map04142
LOC113818872	2.97	0.12	4.53	0.00072	nuclear pore complex protein Nup153-like, transcript variant X2	GO:004687	------	------
LOC113805460	0.43	0.01	5.76	0.000729	cysteine-rich venom protein Mr30-like	GO:000557	K24243	------
LOC113824641	24.3	9.26	1.17	0.000742	ribonucleoside-diphosphate reductase large subunit-like	GO:0009263;GO:0006260;GO:0005971;GO:0004748;GO:000552	K10807	map00240;map00480;map00983;map00230
LOC113809722	0.48	0.01	5.75	0.000761	uncharacterized LOC113809722	------	------	------
LOC113814499	0	0.85	-8.54	0.000775	probable nuclear hormone receptor HR3, transcript variant X4	------	K14033	------
LOC113820001	23.47	1.9	3.38	0.000776	tubulin beta chain-like	GO:0007017;GO:0000278;GO:0000226;GO:0005737;GO:0005874;GO:0003924;GO:0005200;GO:0003725;GO:000552	K07375	map04540;map05012;map05010;map05016;map05130;map05014;map05132;map04145;map05022;map05020
LOC113825408	0	0.83	-8.56	0.000778	rab3 GTPase-activating protein non-catalytic subunit-like	GO:0043087;GO:0043547;GO:0005737;GO:000509	K19937	------
LOC113807657	0	1.75	-8.56	0.000782	F-box DNA helicase 1-like, transcript variant X3	GO:0016021;GO:0003678;GO:0016787;GO:0005524;GO:000367	K10300	------
LOC113828003	1.38	0.24	2.36	0.000786	aspartate aminotransferase-like	GO:0009058;GO:0003824;GO:003017	------	------
LOC113826241	0.32	2	-2.78	0.000801	hemocyte protein-glutamine gamma-glutamyltransferase-like	GO:0018149;GO:0003810;GO:004687	K05619	------
LOC113810906	0	33.02	-8.55	0.000822	uncharacterized LOC113810906, transcript variant X1	------	------	------
LOC113811782	9.12	15.04	-0.89	0.000825	E3 ubiquitin-protein ligase SMURF1-like, transcript variant X2	GO:0006511;GO:006163	K04678	map04120;map04350;map04144;map04341;map04340
LOC113825279	0.85	0	6.75	0.000825	uncharacterized LOC113825279, transcript variant X2	------	------	------
LOC113808854	23.38	82.11	-2.08	0.000826	uncharacterized LOC113808854	GO:001602	------	------
LOC113815806	4.37	6.69	-0.79	0.000828	chitinase domain-containing protein 1-like	GO:0005975;GO:0008152;GO:0016021;GO:0004568;GO:000806	K17525	------
LOC113828834	45.29	0.09	8.98	0.000843	octapeptide-repeat protein T2-like, transcript variant X16	GO:001602	------	------
LOC113821290	24.35	2.31	3.57	0.000878	small integral membrane protein 8-like	GO:001602	------	------
LOC113824399	40.95	7.92	2.24	0.000899	uncharacterized LOC113824399	GO:0007017;GO:0005874;GO:0005200;GO:000552	------	------
LOC113807828	1.67	3.07	-1.05	0.000905	cAMP-regulated phosphoprotein 19-like, transcript variant X1	GO:0051301;GO:0007049;GO:0005737;GO:000486	------	------
LOC113810897	0.78	0.07	3.57	0.000913	N-acetylgalactosamine-6-sulfatase-like	GO:000848	K01132	map04142;map00531
LOC113826303	0.65	0	8.87	0.000915	helix-loop-helix protein 11-like, transcript variant X2	GO:004698	K09108	map05205
LOC113810839	15.55	53.93	-1.8	0.000922	uncharacterized LOC113810839	GO:001602	------	------
LOC113820488	3.77	8.83	-1.41	0.000937	filaggrin-2-like, transcript variant X20	------	------	------
LOC113820224	158.09	428.7	-1.64	0.000974	matrix metalloproteinase-14-like, transcript variant X1	GO:0031012;GO:0004222;GO:000827	K07763	map04928;map04912;map04668
LOC113802927	34.31	14.82	1	0.000989	uncharacterized LOC113802927	GO:001649	------	------
LOC113822834	0.74	0	6.67	0.001	cytochrome P450 9e2-like, transcript variant X2	GO:0016021;GO:0005506;GO:0016705;GO:0004497;GO:002003	K14999	------
LOC113815783	0	0.75	-8.68	0.00101	protein piccolo-like, transcript variant X2	GO:000367	K21436	------
LOC113815807	125.73	183.85	-0.68	0.00101	vesicle-associated membrane protein 3-like, transcript variant X1	GO:0016192;GO:001602	K13504	map04911;map04970;map04721;map04130;map04962
LOC113828243	0	0.33	-6.37	0.00101	sprT-like domain-containing protein Spartan, transcript variant X4	GO:0006974;GO:0005634;GO:0004222;GO:000369	K24051	------
LOC113828161	40.64	66.39	-0.86	0.00101	glutathione S-transferase 1-like, transcript variant X2	GO:0006749;GO:000436	K00799	map05207;map00480;map05204;map00983;map00982;map00980;map05200;map05208;map05418;map05225;map04212;map01524
LOC113823429	0.01	0.28	-5.67	0.00101	NUAK family SNF1-like kinase 1, transcript variant X8	GO:0005524;GO:000467	------	------
LOC113820760	0	0.19	-6.55	0.00102	fibrous sheath CABYR-binding protein-like, transcript variant X2	------	------	------
LOC113817153	0.38	0.02	3.78	0.00102	serine protease nudel-like	GO:0007313;GO:0007306;GO:0016021;GO:0016020;GO:0004252;GO:000504	------	------
LOC113817651	7.18	18.23	-1.49	0.00102	chymotrypsin A-like, transcript variant X4	GO:000425	K01344	map04610
LOC113803098	4.74	1.21	1.83	0.00102	RRP15-like protein, transcript variant X2	GO:000636	------	------
LOC113813054	0.8	3.96	-2.6	0.00102	adenine phosphoribosyltransferase-like	GO:0044209;GO:0006166;GO:0006168;GO:0005737;GO:0016021;GO:000399	K00759	map00230
LOC113800556	3.64	0.15	4.56	0.00103	uncharacterized LOC113800556, transcript variant X3	GO:001602	------	------
LOC113804156	26.59	40.36	-0.8	0.00103	uncharacterized LOC113804156	------	------	------
LOC113828834	0.82	10.43	-3.68	0.00103	octapeptide-repeat protein T2-like, transcript variant X6	GO:001602	------	------
LOC113806947	4.73	8.11	-0.96	0.00104	uncharacterized LOC113806947	GO:001602	K04987	------
LOC113822884	11.7	16.46	-0.68	0.00106	uncharacterized LOC113822884	------	------	------
LOC113822052	9.82	3.43	1.41	0.0011	astakine, transcript variant X2	GO:000557	------	------
LOC113829120	0	0.72	-6.41	0.00112	uncharacterized LOC113829120	GO:001602	------	------
LOC113805251	1.53	5.73	-2.03	0.00113	CD151 antigen-like, transcript variant X1	GO:0016021;GO:000588	K06537	------
LOC113804879	3.26	9.77	-1.77	0.00114	endothelin-converting enzyme 2-like, transcript variant X2	GO:0016021;GO:0046872;GO:000422	K01415	------
LOC113804462	0	0.8	-6.65	0.00115	jmjC domain-containing protein 7-like, transcript variant X2	------	K19219	------
LOC113829449	1.56	3.81	-1.49	0.00116	nudix hydrolase 7-like, transcript variant X2	GO:001678	------	------
LOC113822899	2.27	0.42	2.15	0.00116	cytochrome P450 9e2-like, transcript variant X5	GO:0016021;GO:0005506;GO:0016705;GO:0004497;GO:002003	K14999	------
LOC113826070	1.23	0	8.59	0.00117	ATP-dependent RNA helicase DDX24-like, transcript variant X3	GO:0016787;GO:0003724;GO:0003676;GO:0005524;GO:000438	K14805	------
LOC113821058	0.57	2.01	-1.96	0.00118	dentin sialophosphoprotein-like, transcript variant X2	------	K16172	map05206;map04935;map04931;map04150;map05010;map04960;map04151;map04068;map04920;map04923;map04910;map04152;map04022;map04213;map04212;map04211;map05415;map04932;map04722;map04930;map04140
LOC113812465	0.05	1.39	-4.87	0.00119	gamma-secretase subunit Aph-1-like	GO:0016485;GO:0007219;GO:0043085;GO:001602	K06172	map04330;map05010
LOC113828109	14.91	22.15	-0.74	0.0012	RNA-binding protein 47-like	GO:0016554;GO:0005634;GO:000372	K25083	------
LOC113807370	0	2.68	-8.35	0.0012	zinc finger HIT domain-containing protein 2-like	GO:004687	------	------
LOC113826864	3.22	0.87	1.8	0.00122	annexin B10-like, transcript variant X2	GO:0005544;GO:000550	K17095	map05014
LOC113813386	0.35	0	6.52	0.00123	differentially expressed in FDCP 8-like, transcript variant X3	GO:003555	------	------
LOC113800110	184.38	738.88	-2.3	0.00124	-	------	------	------
LOC113805943	0.34	5.06	-3.9	0.00126	uncharacterized LOC113805943, transcript variant X1	------	------	------
LOC113805652	1.86	8.86	-2.41	0.00128	CD209 antigen-like protein E	GO:003024	------	------
LOC113808651	7.05	12.83	-1.01	0.00131	protein mothers against dpp-like, transcript variant X2	GO:0006355;GO:0007179;GO:0005737;GO:0005634;GO:0005667;GO:0003677;GO:004687	K04676	map04550;map04350;map05202;map04390;map04391
LOC113819767	1.23	0	6.56	0.00132	uncharacterized LOC113819767	------	------	------
LOC113821201	22.42	31.08	-0.62	0.00134	uncharacterized LOC113821201	------	K22385	------
LOC113800836	0	0.4	-6.34	0.00134	vesicular glutamate transporter 1-like, transcript variant X1	GO:0016021;GO:002285	K12301;K08193	map04142
LOC113813488	8.84	28.47	-1.69	0.00136	uncharacterized LOC113813488	GO:001602	------	------
LOC113827825	0.01	0.37	-5.49	0.00139	uncharacterized LOC113827825, transcript variant X16	GO:0046872;GO:000375	------	------
LOC113818928	3.32	0	8.3	0.0014	methyltransferase-like protein 6, transcript variant X1	GO:0032259;GO:000816	K00599	------
LOC113821989	23.77	5.5	1.87	0.0014	venom protease-like	GO:0005576;GO:000425	K01324	map04610
LOC113823075	698.84	287.76	1.04	0.00141	uncharacterized LOC113823075, transcript variant X1	GO:003024	------	------
LOC113829403	4.12	0.14	4.89	0.00142	uncharacterized LOC113829403	GO:0005576;GO:003041	------	------
LOC113799962	9.21	17.41	-1.1	0.00142	putative glutamate synthase [NADPH]	GO:0097054;GO:0006541;GO:0015930;GO:0050660;GO:0051538;GO:0016639;GO:0016040;GO:0010181;GO:0005506;GO:004687	K00264	map00250;map00910
LOC113805945	0.29	6.97	-4.9	0.00142	uncharacterized LOC113805945	------	------	------
LOC113803029	7.48	13.62	-1.01	0.00143	protein GPR107-like	GO:001602	K22985	------
LOC113809076	26.31	63.06	-1.44	0.00144	phenoloxidase-activating factor 2-like	GO:000425	------	------
LOC113806695	0.64	0.01	5.9	0.00144	fukutin-like, transcript variant X2	GO:001602	K19872	map00515
LOC113808628	72.38	230.84	-1.83	0.00144	uncharacterized LOC113808628	GO:003024	------	------
LOC113800237	0.02	0.51	-4.87	0.00148	ABC transporter F family member 4-like, transcript variant X5	GO:000419	K20009	map04215;map04214
LOC113810905	1199.4	3000.05	-1.46	0.00148	holotricin-3-like, transcript variant X1	------	------	------
LOC113818945	9.58	0.92	3.34	0.00151	uncharacterized LOC113818945, transcript variant X1	GO:001602	------	------
LOC113802754	703.89	2438.03	-1.91	0.00152	venom protein 302-like	GO:0001558;GO:0005576;GO:000552	------	------
LOC113821228	349.97	70.12	2.37	0.00157	40S ribosomal protein S24-like, transcript variant X2	GO:0006412;GO:0005840;GO:000373	K02974	map03010;map05171
LOC113816893	10.6	2.78	1.83	0.00157	uncharacterized LOC113816893, transcript variant X1	GO:0032222;GO:0048511;GO:0030431;GO:1903818;GO:0005886;GO:003122	------	------
LOC113822685	0.63	1.69	-1.71	0.00157	protein lin-54 homolog, transcript variant X3	GO:000563	K21776	map04218
LOC113818642	30.94	53.02	-0.91	0.00161	poly(U)-specific endoribonuclease homolog	GO:0046872;GO:0004521;GO:000372	K14648	------
LOC113821390	1.81	0.11	3.74	0.00167	piggyBac transposable element-derived protein 3-like	------	------	------
LOC113814356	68.32	23.73	1.38	0.00168	probable caffeoyl-CoA O-methyltransferase 2, transcript variant X1	GO:0032259;GO:0102084;GO:0008171;GO:0102938;GO:001620	------	------
LOC113820718	32.36	127.34	-2.24	0.00169	disintegrin and metalloproteinase domain-containing protein 19-like, transcript variant X5	GO:0016021;GO:000422	------	------
LOC113808880	0.65	0.02	5.26	0.0017	elongation of very long chain fatty acids protein AAEL008004-like, transcript variant X1	GO:0006633;GO:0016021;GO:0102337;GO:0102336;GO:0102338;GO:010275	K10250	map01040;map00062
LOC113811875	5.13	2.8	0.69	0.00171	HEAT repeat-containing protein 1-like	GO:0006364;GO:000573	K14550	map03008
LOC113816006	0.07	1.84	-4.67	0.00172	suppressor of lurcher protein 1-like	------	------	------
LOC113806996	0	0.63	-8.21	0.00173	serine proteinase stubble-like, transcript variant X1	GO:0016021;GO:000425	------	------
LOC113803503	4.55	2.18	0.89	0.00174	ATP-dependent RNA helicase has1-like, transcript variant X1	GO:0016787;GO:0004386;GO:0003724;GO:0003723;GO:0003676;GO:000552	K13179	------
LOC113821229	0.26	1.25	-2.43	0.00175	uncharacterized LOC113821229	------	------	------
LOC113800274	38.52	15.49	1.1	0.00175	high mobility group protein DSP1-like	GO:0005634;GO:0005694;GO:000367	K10802	map03410;map04217;map04613;map04140
LOC113826425	1.85	4.73	-1.59	0.00179	plasma membrane calcium-transporting ATPase 2-like	------	K05850	map04978;map04972;map04970;map04261;map04961;map04024;map04020;map04022;map04925
LOC113808310	1.23	4.35	-1.98	0.00179	solute carrier family 13 member 5-like	------	K14445	------
LOC113806555	0.8	0	6.57	0.0018	importin subunit alpha-4-like	GO:0006606;GO:0005737;GO:006160	K23583;K15042	map05207;map05164;map03013;map05132
LOC113805242	1.46	0	8.16	0.00183	myotubularin-related protein 9-like, transcript variant X2	------	K18084	------
LOC113820597	3.57	5.97	-0.91	0.00186	triple QxxK/R motif-containing protein-like	------	------	------
LOC113814819	4.55	1.83	1.12	0.00189	mitochondrial ornithine transporter 1-like, transcript variant X4	GO:001602	K15101	------
LOC113820197	13.06	24.06	-1.06	0.0019	agrin-like	------	K23615	------
LOC113816890	20.07	28.68	-0.71	0.00191	transmembrane emp24 domain-containing protein 5-like	GO:0007275;GO:001602	K20351	------
LOC113822637	0.51	3.28	-2.96	0.00194	microsomal glutathione S-transferase 1-like, transcript variant X2	GO:0016021;GO:000436	K00799	map05207;map00480;map05204;map00983;map00982;map00980;map05200;map05208;map05418;map05225;map04212;map01524
LOC113802095	0	0.44	-6.5	0.00196	facilitated trehalose transporter Tret1-like	GO:0016021;GO:002285	K14258	------
LOC113810187	0.6	0	6.74	0.00197	-	GO:0006635;GO:001649	K12405	map04146;map00120;map01040
LOC113803299	12.01	38.11	-1.76	0.002	uncharacterized LOC113803299, transcript variant X3	------	------	------
LOC113809024	4.45	7.12	-0.88	0.00201	probable GPI-anchored adhesin-like protein PGA55	------	------	------
LOC113823811	0	0.72	-6.81	0.00203	cell cycle checkpoint protein RAD17-like	GO:0006281;GO:0005634;GO:000552	K06662	------
LOC113818789	6.13	3.02	0.84	0.00206	Golgi resident protein GCP60-like	GO:000006	K23935	map05132
LOC113811731	9.89	20.83	-1.18	0.00207	beta-hexosaminidase subunit alpha-like	GO:0005975;GO:0004563;GO:010214	K12373	map00520;map00603;map00604;map00511;map00513;map00531;map04142
LOC113812204	6.94	0	7.41	0.00209	anti-lipopolysaccharide factor-like	------	------	------
LOC113816380	3.11	0.57	2.31	0.0021	receptor-type tyrosine-protein phosphatase epsilon-like, transcript variant X4	GO:0016021;GO:000472	K13297;K06478;K18032	map04514;map04666;map05340;map04660;map05132
LOC113828821	27.72	16.14	0.62	0.0021	programmed cell death protein 7-like	------	------	------
LOC113812594	0.68	0	6.27	0.00213	gastrula zinc finger protein XlCGF8.2DB-like, transcript variant X5	------	------	------
LOC113811282	1.27	0	8.09	0.00213	intracellular protein transport protein USO1-like, transcript variant X3	------	------	------
LOC113810215	3.38	1.93	0.64	0.00214	transformation/transcription domain-associated protein-like, transcript variant X4	GO:0016573;GO:0016021;GO:0000123;GO:001630	K08874	map05166
LOC113808297	0	0.28	-8.25	0.00214	uncharacterized LOC113808297, transcript variant X4	GO:000563	K11668	------
LOC113825151	8.38	4.25	0.82	0.00215	spermine synthase-like	GO:0006597;GO:001676	K00802	map00270;map00480;map00330
LOC113825768	0	1.35	-8.07	0.00215	DNA-directed DNA/RNA polymerase mu-like, transcript variant X1	GO:0006303;GO:0005634;GO:0003887;GO:0046872;GO:000367	K00977;K03513	map03450;map04640
LOC113819778	4.27	0.34	3.38	0.00222	piggyBac transposable element-derived protein 3-like	------	------	------
LOC113809201	0.03	0.64	-4.58	0.00225	uncharacterized LOC113809201, transcript variant X1	GO:0016021;GO:0005886;GO:000493	------	------
LOC113826256	2.94	0	6.3	0.00226	uncharacterized LOC113826256, transcript variant X2	GO:0006644;GO:0050482;GO:0016042;GO:0005576;GO:0005509;GO:0102567;GO:0102568;GO:000462	K01047	map00565;map00564;map00590;map00591;map00592;map04270;map04975;map04972;map04014
LOC113802925	106.79	49.68	0.91	0.00226	uncharacterized LOC113802925, transcript variant X2	GO:001649	------	------
LOC113820080	0.24	2.06	-3.22	0.00227	uncharacterized LOC113820080	GO:001602	------	------
LOC113806747	1.39	26.6	-4.62	0.00227	aquaporin AQPAe.a-like	GO:0016021;GO:001526	K09866;K09884	map04976;map04962
LOC113808326	0.01	0.21	-5.41	0.00228	JNK-interacting protein 3-like, transcript variant X23	------	K20317	------
LOC113821244	0.26	1.01	-2.16	0.00228	proton-coupled amino acid transporter-like protein CG1139, transcript variant X3	GO:001602	K14209	map04974
LOC113824469	10.83	16.42	-0.8	0.00229	beta-ureidopropionase-like, transcript variant X2	GO:000680	K01431	map00240;map00983;map00770;map00410
LOC113825742	29.04	54.76	-1.08	0.0023	carboxypeptidase B-like	GO:0004181;GO:000827	K08779;K01298;K08637	map04972;map04974
LOC113813673	41.73	66.46	-0.82	0.00233	receptor-interacting serine/threonine-protein kinase 1-like, transcript variant X3	GO:000716	K20699	map04624
LOC113823615	1.46	0.23	2.44	0.00233	kinetochore protein NDC80 homolog, transcript variant X2	GO:0051315;GO:0051301;GO:003126	K11547	------
LOC113807765	2.81	0.06	5.56	0.00234	uncharacterized LOC113807765	GO:0032259;GO:0008168;GO:004687	------	------
LOC113822240	2.44	6.17	-1.53	0.00235	protein CREBRF homolog, transcript variant X2	GO:0006986;GO:000370	K21554	------
LOC113802914	1.02	0.02	5.34	0.00236	uncharacterized LOC113802914	GO:0006915;GO:000563	------	------
LOC113809282	164	93.96	0.66	0.00236	uncharacterized LOC113809282	------	------	------
LOC113810205	6.36	2.72	1.02	0.0024	DNA replication licensing factor Mcm5-like	GO:0006270;GO:0042555;GO:0005634;GO:0016787;GO:0003688;GO:0003678;GO:000552	K02209	map04110;map03030
LOC113808980	21.89	9.94	0.95	0.0024	dnaJ homolog subfamily B member 9-like, transcript variant X4	GO:000841	K09515	------
LOC113812798	6.29	2.84	0.99	0.0024	RNA cytidine acetyltransferase-like	GO:0051391;GO:0000154;GO:0042274;GO:1904812;GO:0005730;GO:0000049;GO:0008080;GO:1990883;GO:000552	K14521	map03008
LOC113822052	50.57	21.22	1.12	0.00242	astakine, transcript variant X4	GO:000557	------	------
LOC113815873	0	0.93	-8.01	0.00244	uncharacterized LOC113815873, transcript variant X1	------	------	------
LOC113815521	198.14	101.61	0.79	0.00251	sodium/calcium exchanger regulatory protein 1-like	GO:000828	K08752	map03320
LOC113827797	0	0.38	-8.24	0.00252	serine/threonine-protein kinase 10-like, transcript variant X4	GO:0004674;GO:000552	K08836	map04114
LOC113820488	1.58	4.29	-1.6	0.00253	filaggrin-2-like, transcript variant X24	------	------	------
LOC113814572	13.85	4.35	1.58	0.00254	V-type proton ATPase subunit d 1-like	GO:0033179;GO:001507	K02146	map05152;map05165;map05203;map04966;map05120;map04721;map04145;map00190;map04142;map05323;map05110
LOC113809140	4.74	0.85	2.16	0.00255	U3 small nucleolar RNA-associated protein 18 homolog, transcript variant X3	------	K14553	map03008
LOC113811269	0.86	5.28	-2.73	0.00255	angiopoietin-related protein 2-like	------	------	------
LOC113819845	0.88	3.52	-2.12	0.00256	uncharacterized LOC113819845	------	------	------
LOC113808646	6.24	20.05	-1.82	0.00257	matrix metalloproteinase-14-like	GO:0031012;GO:0004222;GO:000827	K07997;K08002	map04928
LOC113812594	0.79	0	6.52	0.00261	gastrula zinc finger protein XlCGF8.2DB-like, transcript variant X3	------	------	------
LOC113825589	41.78	2.96	3.71	0.00262	uncharacterized LOC113825589	------	------	------
LOC113818995	0.58	0	7.94	0.00263	WD repeat-containing protein 7-like, transcript variant X6	------	K24738	------
LOC113828393	0.02	0.46	-4.42	0.00266	gamma-glutamylcyclotransferase-like, transcript variant X2	GO:000383	K00682	map00480
LOC113812237	0	3.31	-8.02	0.0027	extensin-like	GO:0005764;GO:0016021;GO:004847	------	------
LOC113830402	0.81	5.79	-2.99	0.00276	solute carrier family 22 member 7-like	------	K08202	map05231
LOC113803507	3.32	0	7.97	0.0028	uncharacterized LOC113803507, transcript variant X4	------	------	------
LOC113812066	55.13	21.2	1.19	0.0028	uncharacterized LOC113812066	GO:0003723;GO:000367	------	------
LOC113809297	3.19	0.3	3.39	0.00283	uncharacterized LOC113809297	GO:001602	------	------
LOC113804780	0.72	0.03	4.49	0.00285	uncharacterized LOC113804780, transcript variant X5	------	------	------
LOC113828326	10.75	24.84	-1.32	0.00287	X-linked retinitis pigmentosa GTPase regulator-interacting protein 1-like	------	------	------
LOC113799945	0.61	0	7.95	0.00287	transmembrane and coiled-coil domains protein 1-like, transcript variant X1	GO:001602	------	------
LOC113816127	0	0.47	-8.04	0.00299	T-complex protein 11-like protein 1, transcript variant X5	------	------	------
LOC113811712	16.94	5.76	1.37	0.00306	proliferating cell nuclear antigen-like	GO:0006260;GO:0006275;GO:0005634;GO:0030337;GO:000367	K04802	map04110;map05161;map03430;map03420;map03410;map03030;map04530
LOC113811895	67.54	21.29	1.56	0.00307	mediator of RNA polymerase II transcription subunit 10-like	GO:0006357;GO:0016592;GO:000371	K15151	------
LOC113800544	0.09	1.15	-3.76	0.00307	G-protein coupled receptor Mth2-like, transcript variant X3	GO:0007166;GO:0016021;GO:000493	K04599	------
LOC113824987	4.58	10.49	-1.36	0.0031	zinc finger protein 90 homolog	------	K09229	------
LOC113828552	2.13	0.33	2.63	0.00311	sulfotransferase 1A3-like, transcript variant X1	GO:000814	K01025	------
LOC113822939	12.46	4.19	1.44	0.00314	protein O-GlcNAcase-like, transcript variant X1	GO:0008152;GO:001679	K15719	map04931
LOC113805408	0.67	0	6.3	0.0032	solute carrier family 35 member F6-like	------	------	------
LOC113802196	1.77	0.38	1.98	0.00325	uncharacterized LOC113802196, transcript variant X3	GO:0005737;GO:000588	K23471	map05135
LOC113801930	0	0.86	-7.87	0.00326	uncharacterized LOC113801930, transcript variant X2	GO:0016740;GO:004687	K11976	------
LOC113805013	0	7.77	-11.48	0.0033	uncharacterized LOC113805013	------	------	------
LOC113819584	61.83	32.22	0.76	0.00331	26S proteasome non-ATPase regulatory subunit 1-like	GO:0042176;GO:0000502;GO:0016021;GO:0008540;GO:003023	K03032	map03050;map05169;map05012;map05010;map05016;map05017;map05014;map05022;map05020
LOC113827590	10.1	4.17	1.08	0.00332	trimeric intracellular cation channel type 1B.1-like, transcript variant X1	GO:0016021;GO:0005267;GO:004280	K24013	------
LOC113824567	2.29	6.28	-1.61	0.00346	ets DNA-binding protein pokkuri-like	GO:0030154;GO:0000122;GO:0001709;GO:0045596;GO:0006357;GO:0005634;GO:0043565;GO:0003700;GO:000098	K03211	map04320;map05202;map04013
LOC113809925	0	0.52	-7.97	0.00349	transcription factor Dp-1-like, transcript variant X4	GO:0006355;GO:0051726;GO:0005634;GO:0005667;GO:000367	K04683	map04110;map04350
LOC113804412	3.41	7.64	-1.34	0.0035	uncharacterized LOC113804412, transcript variant X1	------	------	------
LOC113800231	0.64	0	7.84	0.00353	uncharacterized LOC113800231, transcript variant X2	GO:0008270;GO:000367	------	------
LOC113828834	0.89	5.85	-2.77	0.00354	octapeptide-repeat protein T2-like, transcript variant X15	GO:001602	------	------
LOC113811894	23.29	49.16	-1.32	0.00359	mediator of RNA polymerase II transcription subunit 10-like	GO:0006357;GO:0016592;GO:000371	K15151	------
LOC113817412	16.29	23.65	-0.7	0.00363	uncharacterized LOC113817412, transcript variant X6	GO:001602	------	------
LOC113805256	3.82	1.2	1.46	0.0037	probable tRNA (guanine(26)-N(2))-dimethyltransferase, transcript variant X1	GO:0000049;GO:000480	K00555	------
LOC113807218	0	0.48	-6.06	0.0037	uncharacterized LOC113807218, transcript variant X2	GO:0016021;GO:000563	K21625	------
LOC113805819	2.43	0.12	4.38	0.0037	autophagy protein 5-like, transcript variant X2	GO:0006914;GO:003404	K08339	map04136;map04137;map04622;map04621;map05131;map04213;map04211;map04216;map04140
LOC113817391	4.45	1.66	1.18	0.0037	zygotic DNA replication licensing factor mcm3-like	GO:0006270;GO:0042555;GO:0005634;GO:0016787;GO:0003677;GO:0003678;GO:000552	K02541	map04110;map03030
LOC113807612	4.41	12.02	-1.63	0.00377	carboxypeptidase B-like	GO:0004181;GO:000827	K23009;K08637	------
LOC113813375	1.73	0.37	2.08	0.00379	calcium-activated chloride channel regulator 1-like	GO:001602	K05030	map04972;map04924
LOC113820191	2.67	3.81	-0.7	0.0038	E3 ubiquitin-protein ligase RING1-like, transcript variant X1	GO:0035518;GO:0005634;GO:0000151;GO:0016740;GO:004687	K10695	------
LOC113800366	1.59	3.6	-1.35	0.00391	serine protease inhibitor 88Ea-like	GO:0016021;GO:0005615;GO:000486	------	------
LOC113812198	4.78	7.27	-0.8	0.00391	neurogenic locus notch homolog protein 3-like, transcript variant X6	------	------	------
LOC113803511	0	1.58	-7.79	0.00392	TGF-beta-activated kinase 1 and MAP3K7-binding protein 1-like, transcript variant X1	GO:0016301;GO:000472	K04403	map05140;map05170;map05145;map05161;map05132;map04010;map05168;map05169;map05135;map04620;map04621;map05131;map05130;map05417;map04380;map04064;map04668
LOC113815940	0.26	0	7.78	0.00394	fatty acid synthase-like	GO:0006633;GO:0047451;GO:0008693;GO:0016295;GO:0008659;GO:0004320;GO:0016296;GO:0004313;GO:0047117;GO:0004316;GO:0004317;GO:0004315;GO:0102132;GO:0102131;GO:003117	K00665	map04910;map00061;map04152
LOC113826615	15.15	23.68	-0.79	0.00397	N-arachidonyl glycine receptor-like	GO:0016021;GO:000493	K04211	map04080;map04020
LOC113808651	0.54	1.26	-1.37	0.00398	protein mothers against dpp-like, transcript variant X4	GO:0006355;GO:0007179;GO:0005737;GO:0005634;GO:0005667;GO:0003677;GO:004687	K04676	map04550;map04350;map05202;map04390;map04391
LOC113827150	0.59	0	6.33	0.00403	uncharacterized LOC113827150	------	------	------
LOC113818648	549.03	1529.81	-1.61	0.00404	uncharacterized LOC113818648	------	------	------
LOC113827092	5.22	0.68	2.92	0.00406	uncharacterized LOC113827092, transcript variant X1	------	------	------
LOC113807513	1.48	0	7.74	0.00406	transcription initiation factor TFIID subunit 7-like, transcript variant X2	GO:0006367;GO:0005669;GO:000374	K03132	map03022
LOC113803268	3.1	1.48	0.9	0.00407	isoleucine--tRNA ligase, mitochondrial-like	GO:0006428;GO:0004822;GO:0000049;GO:0005524;GO:000216	K01870	map00970
LOC113808002	2.51	0	7.73	0.00407	muscleblind-like protein 3, transcript variant X9	------	K14943	------
LOC113820954	64.46	31.2	0.86	0.00408	serine/arginine-rich splicing factor 2-like, transcript variant X1	GO:0000381;GO:0005634;GO:000372	K12891	map05168;map03040
LOC113802630	3.41	1.16	1.45	0.00412	prenylcysteine oxidase 1-like	GO:0030328;GO:0016021;GO:000173	K05906	map00900
LOC113806028	0.25	1.11	-2.34	0.00414	protein FAM13A-like, transcript variant X4	------	------	------
LOC113828542	7.76	10.35	-0.59	0.00419	uncharacterized LOC113828542, transcript variant X1	GO:001602	------	------
LOC113825205	1.86	4.61	-1.53	0.00419	phosphatidylinositol 4-kinase type 2-alpha-like, transcript variant X1	GO:0016020;GO:0005524;GO:000443	K13711	map04070;map00562
LOC113818927	453.97	218.1	0.86	0.00423	endoplasmic reticulum chaperone BiP-like	GO:0005788;GO:0016887;GO:000552	K09490	map04918;map03060;map04612;map05012;map05014;map05417;map05022;map04141;map05020
LOC113822399	3.56	7.33	-1.28	0.00428	uncharacterized LOC113822399	------	------	------
LOC113810692	14	29.62	-1.36	0.00429	uncharacterized LOC113810692	GO:001602	------	------
LOC113827578	0.81	0	8.12	0.0043	splicing factor 3B subunit 2-like, transcript variant X3	GO:000563	K12829	map03040
LOC113823934	357.09	588.19	-0.93	0.00432	hemocyte protein-glutamine gamma-glutamyltransferase-like	GO:0018149;GO:0003810;GO:004687	K05619	------
LOC113816457	0.62	1.13	-1.1	0.00437	transient receptor potential cation channel subfamily A member 1 homolog	GO:0016021;GO:000521	K04984	map04750
LOC113805450	0.55	0	6.71	0.00438	facilitated trehalose transporter Tret1-like	GO:0008643;GO:0016021;GO:002285	K14258	------
LOC113827945	0.72	0	6.27	0.00439	uncharacterized LOC113827945, transcript variant X1	------	K20820	------
LOC113829954	71.84	40.2	0.66	0.0044	dolichyl-diphosphooligosaccharide--protein glycosyltransferase subunit STT3A-like	GO:0006486;GO:0016021;GO:0046872;GO:000457	K07151	map00510;map00513;map04141
LOC113802690	2.5	3.75	-0.74	0.0044	ARF GTPase-activating protein GIT2-like	------	------	------
LOC113822178	61.17	33.44	0.72	0.00444	heat shock 70 kDa protein cognate 5-like	GO:0006457;GO:0051082;GO:0016887;GO:000552	K04043	map03018;map05152;map04212
LOC113812943	0.42	0	6.75	0.00445	cysteine--tRNA ligase, mitochondrial-like, transcript variant X2	GO:0006423;GO:0005737;GO:0046872;GO:0004817;GO:000552	K01883	map00970
LOC113829787	0.55	1.46	-1.54	0.00445	slowpoke-binding protein-like	------	K17543	------
LOC113816127	1.81	4.63	-1.55	0.00457	T-complex protein 11-like protein 1, transcript variant X1	------	------	------
LOC113804005	0	5.33	-7.76	0.00458	ryncolin-1-like	------	K10104	------
LOC113810970	123.2	284.39	-1.38	0.00463	prostaglandin G/H synthase 2-like	GO:0006979;GO:0016021;GO:0004666;GO:0004601;GO:002003	K11987	map05140;map05167;map05165;map04657;map05163;map05206;map00590;map04723;map05200;map04923;map04668;map04921;map05010;map05204;map04370;map04625;map04726;map04913;map04064;map05022;map05222
LOC113820493	2.6	5.07	-1.16	0.00468	pyruvate dehydrogenase (acetyl-transferring) kinase, mitochondrial-like, transcript variant X2	GO:0005759;GO:0005524;GO:000467	K00898	map05415
LOC113810910	69.83	148.87	-1.23	0.00472	bindin-like, transcript variant X3	------	------	------
LOC113808828	0	6.47	-11.02	0.00479	kielin/chordin-like protein	GO:0005576;GO:000486	K05719	map05140;map05165;map05145;map04015;map04810;map05135;map05131;map05130;map05133;map04530;map05222;map04514;map05205;map04510;map04512;map05200;map04360;map05414;map05412;map04145;map05410;map04670;map05100;map04151;map04611
LOC113806994	13.38	3.66	1.79	0.00487	venom phosphodiesterase 2-like, transcript variant X4	GO:0016787;GO:0046872;GO:000367	K01513	map00770;map00230;map00760;map00240;map00500;map00740
LOC113809436	23.58	10.35	1.06	0.00491	docking protein 2-like, transcript variant X2	------	------	------
LOC113827924	0.63	0.03	4.49	0.00499	uncharacterized LOC113827924	GO:0007015;GO:2000601;GO:0005634;GO:000377	K23612	map04810;map05135;map05131;map05130;map05132;map04144;map05100;map04520
LOC113814205	0	3.36	-6.62	0.00503	uncharacterized LOC113814205	------	------	------
LOC113808206	4.8	1.47	1.53	0.00509	uncharacterized LOC113808206, transcript variant X1	------	------	------
LOC113802130	63.24	12.6	2.05	0.00513	uncharacterized LOC113802130	GO:000419	K04398	map05167;map05142;map05165;map04657;map04115;map05160;map05161;map05164;map05168;map05169;map05163;map05162;map04210;map04217;map04215;map04214;map05010;map04622;map05134;map04620;map04621;map05016;map05130;map04624;map04625;map05170;map05152;map05203;map05200;map05132;map04668;map05416;map05417;map05145;map04932;map05022;map01524
LOC113829817	0.56	0.02	4.59	0.00517	uncharacterized LOC113829817	GO:0015074;GO:0016021;GO:000367	------	------
LOC113821258	13.56	5.85	1.07	0.00519	transient receptor potential cation channel subfamily A member 1 homolog, transcript variant X2	GO:001602	K04984	map04750
LOC113821289	3.06	4.4	-0.69	0.00525	uncharacterized LOC113821289	GO:0005634;GO:000367	------	------
LOC113813196	4.88	7.43	-0.79	0.00533	bromodomain and WD repeat-containing protein 3-like	------	K11798	------
LOC113822944	0	0.19	-5.97	0.00534	protein bric-a-brac 1-like, transcript variant X6	------	K22402	------
LOC113812277	0.76	0	7.71	0.00535	tyrosine-protein kinase Shark-like, transcript variant X1	GO:0004714;GO:0004715;GO:000552	K17512	map04013
LOC113809896	9.02	3.28	1.37	0.00539	zinc finger CCHC domain-containing protein 24-like	------	------	------
LOC113825617	3.17	1.3	1.11	0.00541	probable low-specificity L-threonine aldolase 2	GO:0006520;GO:0016829;GO:0046872;GO:000367	K01620	map00260
LOC113818764	9.8	1.41	2.78	0.00541	uncharacterized LOC113818764	------	------	------
LOC113820589	0.29	0.93	-1.77	0.00542	protein capicua homolog, transcript variant X3	------	K20225	map05017;map04013
LOC113809033	7.62	4.04	0.73	0.00552	nuclear pore complex protein Nup133-like, transcript variant X1	GO:0005643;GO:0005634;GO:001705	K14300	map03013;map05014
LOC113810466	0	0.38	-7.63	0.00553	major facilitator superfamily domain-containing protein 9-like, transcript variant X2	------	------	------
LOC113813302	34.1	18.12	0.74	0.00553	rRNA 2'-O-methyltransferase fibrillarin-like	GO:0032259;GO:0006364;GO:0008168;GO:000372	K14563	map03008
LOC113814499	0	3.55	-10.83	0.00556	probable nuclear hormone receptor HR3, transcript variant X1	------	K14033	------
LOC113822557	3.48	0.3	3.55	0.00558	failed axon connections homolog, transcript variant X2	------	------	------
LOC113802975	1.7	0.34	2.22	0.00559	alanyl-tRNA editing protein Aarsd1-like	GO:0006419;GO:0043039;GO:0004813;GO:0004812;GO:0003676;GO:000552	K07050	------
LOC113818994	0.01	0.81	-6.68	0.00561	STAM-binding protein-like, transcript variant X2	GO:0070122;GO:0008237;GO:006157	K11866	map04144
LOC113807229	65.56	37.51	0.64	0.00562	eukaryotic translation initiation factor 3 subunit D-like, transcript variant X5	GO:0005852;GO:000374	K03251	------
LOC113800039	0	3.15	-10.81	0.00565	UBX domain-containing protein 6-like, transcript variant X2	------	K14011	map04141
LOC113825439	0.04	0.62	-4.36	0.00565	putative deoxyribonuclease TATDN1, transcript variant X1	------	------	------
LOC113829690	4.17	1.47	1.31	0.00571	protein rolling stone-like, transcript variant X1	GO:001602	------	------
LOC113812272	0	0.17	-5.97	0.00572	DNA polymerase kappa-like, transcript variant X3	GO:0006281;GO:0003887;GO:000368	K03511	map05214;map05216;map05217;map05210;map05202;map05212;map05213;map05200;map05218;map05169;map03460;map05225;map05224;map05226;map05220;map05223;map05222
LOC113828337	0.94	0	7.69	0.00577	lys-63-specific deubiquitinase BRCC36-like, transcript variant X2	GO:0006281;GO:0070536;GO:0070552;GO:0070531;GO:0070122;GO:0046872;GO:0004843;GO:000823	K11864	map04621;map03440
LOC113800869	16.13	0	10.78	0.0058	uncharacterized LOC113800869, transcript variant X1	GO:001602	------	------
LOC113815956	2.13	0.73	1.41	0.00581	pentatricopeptide repeat-containing protein 1, mitochondrial-like, transcript variant X1	GO:0042780;GO:0005759;GO:000004	K17710	------
LOC113823310	268.05	380.97	-0.68	0.00586	immediate early response gene 5 protein-like	------	------	------
LOC113810354	0.04	0.66	-4.67	0.00591	zinc finger CCHC domain-containing protein 4-like	GO:0005737;GO:0008270;GO:0003676;GO:000898	K25177	------
LOC113809601	4.05	6.91	-1.03	0.00592	uncharacterized LOC113809601	------	------	------
LOC113820836	0	0.79	-7.57	0.00592	uncharacterized LOC113820836, transcript variant X1	GO:004687	------	------
LOC113801794	0.51	0	5.85	0.00593	serine--tRNA ligase, mitochondrial-like, transcript variant X3	GO:0006434;GO:0005739;GO:0000049;GO:0004828;GO:000552	K01875	map00970
LOC113822999	0.26	0	6.01	0.00599	cytoplasmic dynein 1 intermediate chain-like, transcript variant X8	------	K10415	map04145;map05132;map04962
LOC113825120	0.54	2.1	-2.21	0.00599	dnaJ homolog subfamily C member 30-like	GO:001602	K19374	------
LOC113799904	3.47	5.35	-0.8	0.00601	rho guanine nucleotide exchange factor 4-like, transcript variant X2	GO:0035556;GO:000508	K05769	map04810
LOC113812970	1.18	3.07	-1.53	0.00608	FAS-associated factor 2-like	GO:001602	K18726	------
LOC113816684	4.81	0	7.56	0.00611	glutathione peroxidase-like	GO:0006979;GO:000460	K00432	map00480;map00590;map04918;map05016;map05014;map05022
LOC113830468	248.99	104.59	1.2	0.00611	uncharacterized LOC113830468	GO:0007186;GO:0005834;GO:003168	K04543;K04347	map05167;map04726;map05163;map05034;map05200;map04014;map04728;map04010;map04151;map04740;map04713;map04371;map04926;map04727;map05170;map04062;map04724;map04723;map04725;map05032;map04810
LOC113828104	12.41	16.92	-0.63	0.00613	uncharacterized LOC113828104, transcript variant X2	GO:0008643;GO:001602	K08175	------
LOC113817650	0.53	1.47	-1.57	0.00614	transcription factor 12-like, transcript variant X2	------	K15603	------
LOC113803010	0	0.19	-5.93	0.00616	uncharacterized LOC113803010	GO:001602	------	------
LOC113822948	1.57	4.34	-1.64	0.00617	TATA element modulatory factor-like, transcript variant X3	GO:000579	K20286	------
LOC113810898	0.03	1.97	-6.33	0.0062	uncharacterized LOC113810898	GO:001602	------	------
LOC113820344	980.59	1433.81	-0.75	0.00623	prostatic spermine-binding protein-like	------	------	------
LOC113803160	0.93	2.41	-1.51	0.00623	caspase-1-A-like	------	------	------
LOC113829824	0.06	2.06	-5.09	0.00626	uncharacterized LOC113829824	GO:0015074;GO:000367	------	------
LOC113800903	0.48	0.12	1.82	0.00628	histone deacetylase 6-like	GO:000827	------	------
LOC113801894	57.69	79.7	-0.66	0.00631	serine/threonine-protein kinase RIO3-like, transcript variant X1	GO:0030490;GO:0030688;GO:0005829;GO:0106311;GO:0106310;GO:0004674;GO:0005524;GO:004687	K08872	------
LOC113813322	2.94	5.15	-0.99	0.00641	zinc finger protein ush-like	GO:0006357;GO:0005634;GO:0001085;GO:0046872;GO:000367	K17441	------
LOC113803689	74.3	120.25	-0.84	0.00644	uncharacterized protein PF11_0207-like, transcript variant X2	GO:0006302;GO:0006471;GO:0070212;GO:0090299;GO:0071696;GO:0005730;GO:0035861;GO:1990404;GO:000395	K10798	map04212;map04210;map03410
LOC113812950	0.96	0.19	2.18	0.00653	kynurenine 3-monooxygenase-like	GO:0019674;GO:0034354;GO:0006569;GO:0043420;GO:0070189;GO:0019805;GO:0005741;GO:0031966;GO:0050660;GO:0004502;GO:0016174;GO:007194	K00486	map00380;map01240
LOC113816122	0.73	0	5.83	0.00655	protein FAM57A-like, transcript variant X1	GO:001602	------	------
LOC113821396	46.73	86.11	-1.08	0.00655	annexin A7-like	------	------	------
LOC113815315	2.24	5.76	-1.53	0.00657	uncharacterized LOC113815315	GO:0043065;GO:0016021;GO:000574	K15464	map04068;map04137;map04140;map05131;map05134
LOC113806811	0.22	1.75	-3.25	0.0066	uncharacterized LOC113806811	GO:0003743;GO:0046872;GO:000367	K23203	------
LOC113829178	1.37	0.03	5.08	0.00664	uncharacterized LOC113829178	GO:001602	------	------
LOC113816240	6.69	1.46	2.08	0.00665	uncharacterized LOC113816240	------	------	------
LOC113825833	0.39	5.1	-3.95	0.00668	shematrin-like protein 2	------	------	------
LOC113829009	0	0.44	-7.54	0.00672	zinc finger protein 628-like, transcript variant X6	------	K09237	map04013
LOC113806994	0.87	0	7.51	0.00676	venom phosphodiesterase 2-like, transcript variant X2	GO:0016787;GO:0046872;GO:000367	K01513	map00770;map00230;map00760;map00240;map00500;map00740
LOC113830388	51.36	30.25	0.61	0.00678	isocitrate dehydrogenase [NADP], mitochondrial-like	GO:0006099;GO:0006102;GO:0006097;GO:0051287;GO:0000287;GO:000445	K00031	map00020;map04146;map00480;map05230
LOC113826635	0	1.79	-7.88	0.00678	ADP-ribosylation factor-like protein 5B	GO:0006886;GO:0016192;GO:1903292;GO:0005802;GO:000552	K07950	------
LOC113802110	133.87	75.64	0.65	0.00684	dolichyl-diphosphooligosaccharide--protein glycosyltransferase subunit 1-like	GO:0006486;GO:0016021;GO:0008250;GO:001674	K12666	map00510;map00513;map04141
LOC113815206	20.45	10.33	0.84	0.00684	28S ribosomal protein S5, mitochondrial-like	GO:0006412;GO:0005840;GO:1990904;GO:0003735;GO:000372	K02988	map03010
LOC113802431	8.84	13.95	-0.86	0.00688	DNA ligase 1-like, transcript variant X4	GO:0051301;GO:004687	------	------
LOC113803875	30.43	207.8	-2.96	0.00689	ovoinhibitor-like, transcript variant X1	------	K23615	------
LOC113823655	3.97	0.94	1.91	0.00695	LHFPL tetraspan subfamily member 2a protein-like	GO:001602	K23893	------
LOC113817322	56.31	110.42	-1.14	0.00698	uncharacterized LOC113817322	------	------	------
LOC113811004	1.1	0.19	2.38	0.007	uncharacterized LOC113811004	------	------	------
LOC113817737	2.32	0.64	1.62	0.00707	exportin-5-like	GO:0006886;GO:0051168;GO:003126	K14289	map03013
LOC113823574	3.86	0.32	3.22	0.00709	kinetochore protein NDC80 homolog, transcript variant X1	GO:0051315;GO:0051301;GO:003126	K11547	------
LOC113811741	2.52	15.36	-2.7	0.00715	uncharacterized LOC113811741, transcript variant X2	------	------	------
LOC113815249	35.52	6.07	2.66	0.00717	metallothionein-1-like	GO:004687	K14741	------
LOC113826865	0	4.14	-10.51	0.00717	major facilitator superfamily domain-containing protein 6-like	GO:001602	------	------
LOC113829285	22.05	34.11	-0.83	0.00718	5-exo-hydroxycamphor dehydrogenase-like, transcript variant X2	------	------	------
LOC113812937	0.54	0	7.47	0.00719	DNA polymerase delta catalytic subunit-like, transcript variant X3	GO:0006260;GO:0005634;GO:0051539;GO:0000166;GO:0003887;GO:0003677;GO:004687	K02327	map03430;map03440;map03410;map03420;map03030
LOC113804896	0.06	1.18	-4.31	0.0072	U4/U6 small nuclear ribonucleoprotein Prp3-like	GO:0000398;GO:004654	K12843	map03040
LOC113807588	0.9	1.87	-1.24	0.00722	serine-rich adhesin for platelets-like, transcript variant X2	------	------	------
LOC113827617	12.77	23.13	-1.02	0.00723	repressor of RNA polymerase III transcription MAF1 homolog pseudogene	------	------	------
LOC113811480	20.2	34.38	-1.01	0.00731	uncharacterized LOC113811480	GO:001602	------	------
LOC113807648	20.38	1.48	3.99	0.00739	aldehyde dehydrogenase, dimeric NADP-preferring-like	GO:001662	K00128	map00310;map00561;map00280;map00981;map01240;map00340;map00330;map00053;map00380;map00010;map00620;map00071;map00770;map00410
LOC113799942	0	0.18	-7.54	0.0074	uncharacterized LOC113799942, transcript variant X1	------	------	------
LOC113824531	1.3	2.4	-1.12	0.00744	uncharacterized LOC113824531	------	------	------
LOC113828361	39.83	18.79	0.97	0.00746	E3 ubiquitin-protein ligase RNF181-like	GO:004687	K22378	------
LOC113806834	1037.94	493.82	0.87	0.0075	60S ribosomal protein L7-like	GO:0000463;GO:0022625;GO:000373	K02937	map03010;map05171
LOC113811282	14.31	21.37	-0.76	0.0075	intracellular protein transport protein USO1-like, transcript variant X1	------	------	------
LOC113824281	13.81	22.49	-0.85	0.0075	egl nine homolog 1-like, transcript variant X1	------	K09592	map05211;map04066;map05200
LOC113822019	0.05	0.34	-2.87	0.00752	serine/threonine-protein kinase H1 homolog	GO:0004674;GO:0106310;GO:0106311;GO:0005524;GO:000467	K08808	------
LOC113801969	0.12	0.95	-3.26	0.00752	snurportin-1-like, transcript variant X2	GO:0006606;GO:0061015;GO:0005737;GO:0005634;GO:0061608;GO:000372	K13151	map03013
LOC113828342	4.94	0.47	3.22	0.00752	putative gamma-glutamylcyclotransferase CG2811, transcript variant X1	GO:0061929;GO:001674	K19761	------
LOC113820639	9.36	5.02	0.72	0.00753	RNA 3'-terminal phosphate cyclase-like protein	GO:0042254;GO:0006396;GO:0000479;GO:0005730;GO:0004521;GO:000382	K11108	map03008
LOC113820488	3.16	6.65	-1.28	0.00755	filaggrin-2-like, transcript variant X9	------	------	------
LOC113826246	0.55	2.66	-2.42	0.00755	uncharacterized LOC113826246	------	------	------
LOC113827620	2.14	0.71	1.44	0.00755	tubulin-specific chaperone C-like, transcript variant X1	GO:0000902;GO:0007023;GO:0005737;GO:001563	K21766	------
LOC113809378	1.29	2.29	-1.06	0.00758	uncharacterized LOC113809378	------	------	------
LOC113810905	3640.05	7956.05	-1.24	0.00758	holotricin-3-like, transcript variant X2	------	------	------
LOC113818546	0	0.3	-7.52	0.00759	semaphorin-1A-like	GO:0007399;GO:0016021;GO:003021	K06842	map04360
LOC113816136	4.84	1.37	1.53	0.00769	translocating chain-associated membrane protein 1-like, transcript variant X2	GO:0006616;GO:001602	K14010	map04141
LOC113825517	80.29	39.33	0.88	0.00769	NADH dehydrogenase [ubiquinone] iron-sulfur protein 3, mitochondrial-like	GO:0005747;GO:000813	K03936	map04714;map00190;map05208;map05012;map05010;map04723;map05016;map05014;map05415;map04932;map05022;map05020
LOC113810984	13.78	7.08	0.8	0.00769	mannosyl-oligosaccharide glucosidase-like, transcript variant X3	GO:0009311;GO:0016021;GO:000457	K01228	map00510;map04141
LOC113800836	1.63	0.45	1.61	0.00772	vesicular glutamate transporter 1-like, transcript variant X2	GO:0016021;GO:002285	K12301;K08193	map04142
LOC113806043	347.47	179.61	0.77	0.00772	heat shock protein HSP 90-alpha, transcript variant X4	GO:0006457;GO:0051082;GO:0016887;GO:000552	K04079	map05207;map05215;map04657;map05200;map04914;map04659;map04151;map04915;map04621;map05418;map05132;map05417;map04217;map04612;map04141
LOC113800561	33.13	61.02	-1.02	0.00775	uncharacterized LOC113800561	GO:001602	------	------
LOC113823527	437.29	215.5	0.85	0.00787	calreticulin-like	GO:0006457;GO:0005788;GO:0005509;GO:005108	K08057	map05166;map05142;map05163;map05168;map05169;map05170;map04145;map04612;map04141
LOC113818188	18.9	8.27	1.02	0.00795	uncharacterized protein F21D5.5-like, transcript variant X2	GO:0006281;GO:0046404;GO:0016301;GO:004640	K08073	------
LOC113806043	0	4.91	-10.36	0.008	heat shock protein HSP 90-alpha, transcript variant X3	GO:0006457;GO:0051082;GO:0016887;GO:000552	K04079	map05207;map05215;map04657;map05200;map04914;map04659;map04151;map04915;map04621;map05418;map05132;map05417;map04217;map04612;map04141
LOC113807028	0.49	2.11	-2.22	0.00804	uncharacterized LOC113807028	GO:001602	------	------
LOC113800437	405.95	178.48	1.07	0.00808	acyl-CoA-binding protein-like	GO:000006	K08762	map03320
LOC113810829	0	1.84	-6.58	0.00811	uncharacterized LOC113810829	GO:001602	------	------
LOC113802884	0.6	1.58	-1.61	0.00819	uncharacterized LOC113802884	GO:001630	------	------
LOC113815808	0.43	2.28	-2.72	0.0082	uncharacterized LOC113815808	------	------	------
LOC113813308	23.17	5.15	2.15	0.00826	probable serine carboxypeptidase CPVL	GO:000418	K09645	------
LOC113820163	3.71	7.47	-1.16	0.00827	ribonuclease Oy-like	GO:0033897;GO:000372	K01166	------
LOC113828209	8.85	0.12	6.09	0.00834	zinc finger and BTB domain-containing protein 14-like	------	K09237	map04013
LOC113815035	12.25	45.35	-2.07	0.00847	baculoviral IAP repeat-containing protein 7-like, transcript variant X1	GO:004687	K16060;K16061	map05168;map04510;map05145;map04390;map05200;map04064;map04668;map04621;map01524;map04624;map05132;map04120;map05202;map04210;map04217;map04215;map05222
LOC113804949	0.35	0.06	2.33	0.0085	phosphatidylinositol transfer protein beta isoform-like, transcript variant X2	GO:000554	------	------
LOC113820626	20.83	31.42	-0.79	0.00852	LON peptidase N-terminal domain and RING finger protein 3-like	GO:004687	------	------
LOC113807123	0.34	0	7.34	0.00852	ATP-dependent RNA helicase DDX3X-like, transcript variant X4	------	K11594	map04622;map05203;map05161
LOC113812277	2.97	5.63	-1.19	0.00853	tyrosine-protein kinase Shark-like, transcript variant X7	GO:0004714;GO:0004715;GO:000552	K17512	map04013
LOC113820016	2.01	3.03	-0.75	0.00853	forkhead box protein O-like, transcript variant X1	GO:0005634;GO:0003700;GO:004356	K09408	map04137;map05208;map05213;map04151;map04722;map04068;map04218;map05131;map04152;map04361;map04213;map04212;map04062;map01521;map04211;map05223;map04917
LOC113805784	7.25	12.42	-0.99	0.00865	uncharacterized LOC113805784, transcript variant X1	GO:0005764;GO:0016021;GO:004847	------	------
LOC113817520	3.72	2.18	0.6	0.0087	Fanconi anemia group D2 protein-like	GO:000628	K10891	map03460
LOC113813452	0.35	0.01	5.21	0.00872	WD repeat-containing protein 47-like, transcript variant X2	------	K24746	------
LOC113830155	282.26	153.01	0.74	0.00873	uncharacterized LOC113830155	GO:0006879;GO:0006520;GO:0006826;GO:0004322;GO:0016831;GO:0008199;GO:003017	------	------
LOC113812903	0.01	0.49	-5.86	0.00879	uncharacterized LOC113812903	GO:0016021;GO:0005615;GO:000486	------	------
LOC113829588	2.26	0.91	1.13	0.00881	DNA ligase 1-like	GO:0006310;GO:0006281;GO:0006260;GO:0071897;GO:0016021;GO:0005524;GO:0003910;GO:000367	K10747	map03430;map03410;map03420;map03030
LOC113820579	39.66	23.35	0.6	0.00882	retinol dehydrogenase 11-like, transcript variant X1	GO:0016021;GO:001649	K11153	map00830;map01240
LOC113805919	2.9	0.61	2	0.00887	uncharacterized LOC113805919, transcript variant X3	GO:000827	------	------
LOC113807917	3.41	6.71	-1.14	0.0089	spermidine/spermine N(1)-acetyltransferase-like protein 1, transcript variant X1	------	K00657	map00330;map04216
LOC113815774	1.92	0.04	5.74	0.00891	uncharacterized LOC113815774	GO:0005576;GO:003041	------	------
LOC113801830	115.21	454.31	-2.16	0.00893	uncharacterized LOC113801830	GO:0005576;GO:003041	K23636	------
LOC113811190	0.05	0.61	-3.82	0.00893	uncharacterized LOC113811190, transcript variant X1	GO:0016021;GO:002285	K14613	map01523;map04978;map04977
LOC113826371	3.83	15.68	-2.07	0.00897	protein mothers against dpp-like	GO:0006355;GO:0007179;GO:0005634;GO:000566	K04676	map04550;map04350;map05202;map04390;map04391
LOC113819709	0.94	2.26	-1.4	0.00922	NAD(P) transhydrogenase, mitochondrial-like	GO:1902600;GO:0006740;GO:0016021;GO:0050661;GO:0051287;GO:000874	K00323	map00760
LOC113813423	16.59	3.96	1.97	0.00932	lysine-rich arabinogalactan protein 19-like	------	------	------
LOC113828611	13.2	7.05	0.71	0.00936	ribosomal oxygenase 1-like	GO:0005634;GO:0016706;GO:0051864;GO:000550	K16914	------
LOC113827787	23.83	13.18	0.71	0.00938	ATP-dependent RNA helicase DDX54-like	GO:0015031;GO:0007264;GO:0005730;GO:0005634;GO:0016787;GO:0005085;GO:0003724;GO:0003723;GO:000552	K14808	------
LOC113818808	5.01	1.75	1.36	0.00942	cholinesterase 1-like	GO:005268	------	------
LOC113804208	7.54	10.12	-0.63	0.00942	cytosolic purine 5'-nucleotidase-like, transcript variant X2	GO:0016787;GO:004687	K01081	map00240;map00230;map00760
LOC113830401	3.05	8.97	-1.74	0.00942	organic cation transporter protein-like	GO:0016021;GO:002285	K08202	map05231
LOC113829382	0.37	0	7.29	0.00944	proline-rich protein 36-like, transcript variant X2	GO:0005634;GO:004687	K24651	------
LOC113817213	94.71	131.14	-0.62	0.00946	cAMP-responsive element-binding protein-like 2	GO:0005634;GO:0003700;GO:000367	------	------
LOC113820228	0.3	0.01	4.89	0.00946	monocarboxylate transporter 13-like	GO:0016021;GO:002285	------	------
LOC113812049	10.07	3.52	1.36	0.00953	F-box only protein 44-like, transcript variant X1	------	K10102;K10100	map04141
LOC113809363	0	0.28	-5.78	0.0096	uncharacterized LOC113809363, transcript variant X1	------	------	------
LOC113817246	1.39	0	7.31	0.00961	uncharacterized LOC113817246, transcript variant X6	GO:000367	------	------
LOC113813144	58.99	84.71	-0.72	0.00961	prosaposin-like	GO:0006665;GO:0005764;GO:0005576;GO:000561	K12382	map00600;map04142
LOC113828984	0.72	2.45	-2	0.00962	serine proteinase stubble-like	GO:000425	K24133	------
LOC113825233	5.17	9.25	-1.03	0.00968	lysine-specific demethylase 6A-like, transcript variant X1	GO:0032259;GO:000816	K11447	map05202
LOC113800232	9.82	5.05	0.78	0.0097	H/ACA ribonucleoprotein complex subunit 4-like	GO:0008033;GO:0006396;GO:0001522;GO:0003723;GO:000998	K11131	map03008
LOC113800806	24.81	45.01	-0.95	0.00972	uncharacterized LOC113800806	------	K03098	------
LOC113817246	6.24	18.03	-1.74	0.00973	uncharacterized LOC113817246, transcript variant X1	GO:000367	------	------
LOC113828571	0.1	1.29	-3.81	0.00975	sodium/glucose cotransporter 5-like, transcript variant X3	GO:0016021;GO:002285	K14158;K14389;K14382	map04973;map04978;map04976
LOC113827779	0.42	4.69	-3.55	0.00977	U11/U12 small nuclear ribonucleoprotein 25 kDa protein-like, transcript variant X6	GO:001602	K18173	map04714
LOC113826700	0.74	4.76	-2.7	0.00978	uncharacterized LOC113826700	------	------	------
LOC113814515	2.42	0.09	4.73	0.00983	uncharacterized LOC113814515, transcript variant X1	------	------	------
LOC113808499	0.37	1.42	-2.09	0.00993	AP-4 complex accessory subunit Tepsin-like, transcript variant X1	GO:0031410;GO:000579	------	------
LOC113822790	5.36	13.69	-1.6	0.00998	uncharacterized LOC113822790	GO:001602	------	------
LOC113819275	1.82	0.37	2.15	0.01	uncharacterized LOC113819275, transcript variant X1	------	------	------
LOC113818000	0.93	0	7.28	0.01	nucleoporin NUP100/NSP100-like, transcript variant X2	------	K14321;K18716	map03013
LOC113820496	0.58	0	7.3	0.0102	nucleoside diphosphate-linked moiety X motif 17-like, transcript variant X1	GO:001678	------	------
LOC113800422	40.15	7.01	2.32	0.0102	uncharacterized LOC113800422	GO:003024	------	------
LOC113811209	1.57	0.36	1.99	0.0103	uncharacterized LOC113811209	------	------	------
LOC113803190	0.95	0.05	4.01	0.0103	condensin-2 complex subunit G2-like, transcript variant X2	GO:000563	K11492	------
LOC113802844	1.58	0.19	2.93	0.0103	polycomb protein suz12-A-like, transcript variant X3	GO:004687	K11463	------
LOC113827173	42.1	55.36	-0.61	0.0103	supervillin-like	GO:0007010;GO:0016021;GO:005101	K10369	------
LOC113804817	28.58	11.24	1.22	0.0104	uncharacterized LOC113804817	------	------	------
LOC113827463	8.49	3.52	1.09	0.0104	apoptosis-inducing factor 1, mitochondrial-like	GO:0006915;GO:0016021;GO:0005739;GO:0050660;GO:0046983;GO:001649	K04727	map04210;map04217;map04214
LOC113817022	9.5	2.1	2.13	0.0105	uncharacterized LOC113817022, transcript variant X1	GO:0016021;GO:000425	------	------
LOC113807315	1.21	0	7.26	0.0105	1,2-dihydroxy-3-keto-5-methylthiopentene dioxygenase-like, transcript variant X2	GO:0019509;GO:0005737;GO:0005634;GO:0005506;GO:001030	K08967	map00270
LOC113809524	20.01	10.85	0.72	0.0105	RNA-binding protein 34-like	GO:000372	K14837	------
LOC113811598	1.95	4.72	-1.45	0.0105	NADP-dependent malic enzyme-like, transcript variant X6	GO:0051287;GO:0004471;GO:004687	K00029	map00620;map03320
LOC113824143	0.06	0.31	-2.59	0.0105	uncharacterized LOC113824143	------	------	------
LOC113815644	63.72	23.5	1.27	0.0106	integrin alpha-IIb-like	GO:0007155;GO:0007229;GO:0008305;GO:0016020;GO:001602	K06584;K06484;K06476	map04514;map05165;map04015;map05168;map04810;map05135;map05131;map05133;map04145;map05222;map04640;map05206;map05205;map04510;map04512;map05200;map05418;map05414;map05412;map05410;map05100;map04613;map04151;map04611
LOC113812930	0.37	1.45	-2.19	0.0106	uncharacterized LOC113812930	GO:001602	------	------
LOC113806708	0.01	0.23	-5.25	0.0107	nephrin-like	GO:0035556;GO:0106311;GO:0106310;GO:001602	K22656	------
LOC113816272	0.11	0.69	-2.96	0.0107	probable phosphorylase b kinase regulatory subunit alpha	------	------	------
LOC113805350	30.65	15.22	0.81	0.0107	guanine deaminase-like	GO:0006147;GO:0005634;GO:0008270;GO:000889	K01487	map00230
LOC113817296	1.1	0.1	3.25	0.0107	uncharacterized LOC113817296	GO:000367	------	------
LOC113809204	6.39	11.37	-1.02	0.0108	3'(2'),5'-bisphosphate nucleotidase 1-like, transcript variant X2	GO:0046855;GO:0046854;GO:004687	K01082	map00920
LOC113823961	11.39	20.28	-1.01	0.0108	transient receptor potential channel pyrexia-like, transcript variant X1	GO:001602	------	------
LOC113823249	3.19	4.91	-0.77	0.0108	protein SERAC1-like	------	K23504	------
LOC113826880	1.09	0.05	4	0.0108	drebrin-like protein B, transcript variant X3	GO:000377	K20520	------
LOC113817896	6.03	8.6	-0.72	0.011	uncharacterized LOC113817896	------	------	------
LOC113823075	26.13	110.1	-2.12	0.011	uncharacterized LOC113823075, transcript variant X4	GO:003024	------	------
LOC113815656	0.42	1.61	-2	0.011	innexin inx3-like	GO:0006811;GO:0005886;GO:0016021;GO:000592	K22037	------
LOC113813431	7.49	13.09	-0.99	0.0111	leucine-rich repeats and immunoglobulin-like domains protein 3	GO:001602	K24610	------
LOC113818366	3.19	0.67	2.07	0.0112	calcium-binding protein P-like	------	------	------
LOC113818679	0.74	2.29	-1.83	0.0112	uncharacterized LOC113818679	GO:004687	------	------
LOC113813931	0.46	0	7.28	0.0113	poly(ADP-ribose) glycohydrolase-like, transcript variant X5	GO:0005975;GO:000464	K07759	------
LOC113805638	15.35	6.08	1.13	0.0113	probable serine hydrolase, transcript variant X2	GO:001678	------	------
LOC113828597	2.41	4.05	-0.95	0.0113	probable dolichyl pyrophosphate Glc1Man9GlcNAc2 alpha-1,3-glucosyltransferase, transcript variant X2	GO:0006486;GO:0006490;GO:0016021;GO:0005789;GO:004228	K03849	map00510
LOC113805819	2.64	4.76	-1.02	0.0114	autophagy protein 5-like, transcript variant X1	GO:0006914;GO:003404	K08339	map04136;map04137;map04622;map04621;map05131;map04213;map04211;map04216;map04140
LOC113820488	3.51	6.27	-1.03	0.0115	filaggrin-2-like, transcript variant X2	------	------	------
LOC113818825	0	1.72	-6.15	0.0115	uncharacterized LOC113818825	------	------	------
LOC113805141	21.18	58.12	-1.65	0.0116	hexokinase type 2-like, transcript variant X5	GO:0019318;GO:0001678;GO:0006096;GO:0004340;GO:0005524;GO:000553	K00844	map00520;map00051;map00524;map00052;map00010;map00500;map05131;map04930;map04973;map04910;map05230;map04066
LOC113819421	5.51	83.59	-4.41	0.0116	aquaporin AQPAe.a-like	GO:0016021;GO:001526	K09884	------
LOC113817750	0	0.27	-7.22	0.0116	uncharacterized LOC113817750, transcript variant X2	------	------	------
LOC113814492	34.03	12.27	1.44	0.0117	peroxiredoxin 1-like	GO:0004601;GO:005192	K13279	map04146;map05146
LOC113826981	35.5	60.4	-0.98	0.0117	integrin alpha-IIb-like	GO:0007155;GO:0007229;GO:000830	K06584;K06484;K06476	map04514;map05165;map04015;map05168;map04810;map05135;map05131;map05133;map04145;map05222;map04640;map05206;map05205;map04510;map04512;map05200;map05418;map05414;map05412;map05410;map05100;map04613;map04151;map04611
LOC113817246	1.54	0	7.29	0.0117	uncharacterized LOC113817246, transcript variant X7	GO:000367	------	------
LOC113811673	1.08	0.23	2.04	0.0118	calcineurin-binding protein cabin-1-like	GO:0006336;GO:000563	K17613	------
LOC113808272	2.07	0.16	3.79	0.0119	-	GO:0009086;GO:0032259;GO:0047150;GO:000827	K00544	map00270;map00260
LOC113828542	5.99	9.71	-0.89	0.0119	uncharacterized LOC113828542, transcript variant X2	GO:001602	------	------
LOC113821528	0.74	0	7.21	0.0119	uncharacterized LOC113821528, transcript variant X1	------	------	------
LOC113820237	4.34	7.32	-1.03	0.0119	another transcription unit protein-like	GO:0006368;GO:0016570;GO:001659	K15177	------
LOC113813047	12.57	4.36	1.31	0.0119	uncharacterized LOC113813047	------	------	------
LOC113813593	2.07	3.38	-0.85	0.0119	plexin A3-like, transcript variant X1	GO:0016021;GO:0016020;GO:001715	K06820	map04360
LOC113812939	4.23	6.15	-0.72	0.012	apoptosis-resistant E3 ubiquitin protein ligase 1-like	GO:000484	K22370	------
LOC113825220	1.08	0.14	2.75	0.012	guanine nucleotide exchange factor DBS-like	GO:000508	K23860;K20685	------
LOC113799940	1.75	3.67	-1.24	0.012	protein HEXIM2-like	GO:0000122;GO:0045736;GO:0005737;GO:0005634;GO:0005654;GO:0097322;GO:0004861;GO:001706	K15189	------
LOC113830094	14.28	23.98	-0.95	0.012	uncharacterized LOC113830094	GO:001602	------	------
LOC113808657	3.62	1.65	0.95	0.012	flocculation protein FLO11-like	GO:0007095;GO:0006302;GO:003087	------	------
LOC113810604	0.44	0.03	3.35	0.012	zinc finger CCCH domain-containing protein 13-like	GO:0005524;GO:000467	------	------
LOC113804259	0	0.32	-7.22	0.0123	vascular endothelial growth factor receptor 1-like, transcript variant X3	GO:0016021;GO:0005524;GO:000467	K05096	map04510;map05202;map04015;map04014;map05323;map04010;map04020;map04151;map04066
LOC113811483	1.32	0.48	1.32	0.0124	ribonucleases P/MRP protein subunit POP1-like, transcript variant X2	GO:0006488;GO:0001682;GO:0000172;GO:0005655;GO:0016021;GO:0031965;GO:000578	K01164	map03008
LOC113814809	14.96	8.78	0.6	0.0124	probable assembly chaperone of rpl4	------	------	------
LOC113801277	0.52	0	7.19	0.0124	nucleoside diphosphate kinase 7-like, transcript variant X2	GO:0006228;GO:0006241;GO:0006183;GO:0004550;GO:000552	K00940	map00240;map00983;map00230;map01240
LOC113805256	1.33	3.54	-1.6	0.0124	probable tRNA (guanine(26)-N(2))-dimethyltransferase, transcript variant X2	GO:0000049;GO:000480	K00555	------
LOC113825495	4.28	8.85	-1.26	0.0125	eukaryotic translation initiation factor 5B-like	------	------	------
LOC113825952	15.36	26.66	-0.91	0.0125	uncharacterized LOC113825952, transcript variant X1	------	------	------
LOC113809690	2.14	3.02	-0.68	0.0126	limb region 1 protein homolog, transcript variant X2	GO:001602	K25215	------
LOC113818471	125.5	59.23	0.9	0.0126	double-stranded RNA-specific editase 1-like	GO:000372	K13194	------
LOC113803333	11.72	4.59	1.2	0.0126	isocitrate dehydrogenase [NAD] subunit beta, mitochondrial-like, transcript variant X2	------	K00030	map00020
LOC113807913	0.11	0.77	-2.89	0.0126	RNA cytidine acetyltransferase-like	GO:0051391;GO:0000154;GO:0042274;GO:1904812;GO:0005730;GO:0000049;GO:0008080;GO:1990883;GO:000552	K14521	map03008
LOC113816532	0	0.11	-6.15	0.0127	-	GO:0032982;GO:0030016;GO:0016459;GO:0051015;GO:0003774;GO:000552	K17751	map04260;map04261;map04919;map04022;map05416;map05414;map05410
LOC113827722	0.27	0	7.18	0.0128	dynactin subunit 1-like, transcript variant X1	GO:003028	K04648	map04962;map05016;map05022;map05014;map05132
LOC113807539	11.52	20	-0.96	0.0128	polyubiquitin 8-like, transcript variant X5	------	------	------
LOC113826231	6.35	3.41	0.72	0.0129	RING finger protein 141-like, transcript variant X1	GO:004687	------	------
LOC113826508	4.25	10.26	-1.5	0.013	uncharacterized LOC113826508, transcript variant X1	------	K00657	map00330;map04216
LOC113822886	0.17	1.15	-3.04	0.0131	circadian locomoter output cycles protein kaput-like	GO:0005737;GO:0005634;GO:0005667;GO:0003700;GO:0003677;GO:004698	K02296	map04710;map04711;map04728
LOC113826067	1.71	0.76	0.95	0.0131	uncharacterized LOC113826067, transcript variant X2	------	------	------
LOC113820539	80.01	21.95	1.59	0.0131	mitochondrial glycine transporter B-like	GO:1904983;GO:0005743;GO:0016021;GO:001518	K15118	------
LOC113802200	16.87	6.28	1.32	0.0132	ATP-dependent RNA helicase A-like, transcript variant X2	GO:0016787;GO:0003724;GO:0003725;GO:000552	K13184	------
LOC113802448	0.37	1.04	-1.69	0.0132	zinc finger CCHC domain-containing protein 8 homolog, transcript variant X9	------	K13128	------
LOC113806083	72.46	144.71	-1.13	0.0132	uncharacterized LOC113806083, transcript variant X1	------	------	------
LOC113827227	5.87	3.39	0.61	0.0132	tetratricopeptide repeat protein 7B-like	------	K21843	------
LOC113812307	4.65	8.44	-1.04	0.0133	uncharacterized LOC113812307, transcript variant X2	------	------	------
LOC113821648	0.37	2.81	-3.09	0.0134	katanin p80 WD40 repeat-containing subunit B1-like, transcript variant X3	------	K18643	------
LOC113815494	0	0.2	-7.15	0.0134	GRAM domain-containing protein 1B-like, transcript variant X3	GO:0016021;GO:000588	------	------
LOC113802285	0	0.64	-5.8	0.0135	transmembrane protein 69-like	GO:001602	------	------
LOC113811683	1.66	3.94	-1.4	0.0135	uncharacterized LOC113811683	GO:001602	------	------
LOC113805786	12.02	6.15	0.79	0.0135	probable ATP-dependent RNA helicase DDX52	GO:0016787;GO:0003724;GO:0003676;GO:000552	K14779	------
LOC113811419	0.55	3.35	-2.88	0.0135	aminopeptidase N-like	GO:0004177;GO:0008270;GO:000823	K11140	map04640;map00480;map04614
LOC113807833	109.89	59.35	0.71	0.0135	peroxiredoxin-5, mitochondrial-like	GO:0005782;GO:000460	K11187	map04146
LOC113807427	3.88	7.22	-1.08	0.0136	clotting factor B-like	GO:000425	K01324	map04610
LOC113803297	2.12	16.53	-3.13	0.0136	uncharacterized LOC113803297, transcript variant X1	------	------	------
LOC113815809	1	0.26	1.86	0.0137	filaggrin-2-like	GO:004230	------	------
LOC113821887	1.99	4.19	-1.2	0.0138	checkpoint protein HUS1-like	GO:0000077;GO:0030896;GO:000573	K10903	map04218
LOC113810825	2.49	1.2	0.87	0.0138	uncharacterized LOC113810825	GO:0007018;GO:0008017;GO:1990939;GO:000552	K10401	------
LOC113826651	0	0.47	-7.19	0.014	protein transport protein Sec23A-like, transcript variant X2	GO:0090114;GO:0006886;GO:0005789;GO:0030127;GO:000827	K14006	map04141
LOC113827909	9.3	16	-0.91	0.0141	lysophosphatidylcholine acyltransferase 1-like, transcript variant X1	GO:0006644;GO:0016021;GO:0016746;GO:000550	K13510	map00565;map00564
LOC113822803	3.65	6.95	-1.13	0.0141	protein ABHD16A-like	GO:001602	------	------
LOC113803125	2.92	0.9	1.49	0.0141	dehydrogenase/reductase SDR family member 7-like, transcript variant X2	GO:001649	K11165	------
LOC113805532	256.91	134.83	0.75	0.0142	protein disulfide-isomerase A3-like	GO:0005788;GO:000375	K08056	map05163;map05168;map05169;map05170;map04612;map04141
LOC113823691	0.29	0.06	2.15	0.0143	interaptin-like, transcript variant X1	GO:0007059;GO:0051301;GO:000801	K16728	------
LOC113805840	1.95	0.02	5.87	0.0143	uncharacterized LOC113805840, transcript variant X1	------	------	------
LOC113824423	0.44	0	7.19	0.0143	poly(A) polymerase type 3-like, transcript variant X2	GO:0031123;GO:0043631;GO:0006397;GO:0005634;GO:0004652;GO:0003723;GO:0046872;GO:000552	K14376	map03015
LOC113825518	8.53	0.33	4.65	0.0144	NADH dehydrogenase [ubiquinone] iron-sulfur protein 3, mitochondrial-like	GO:0005747;GO:000813	K03936	map04714;map00190;map05208;map05012;map05010;map04723;map05016;map05014;map05415;map04932;map05022;map05020
LOC113820347	10.32	16.07	-0.8	0.0144	serine/threonine-protein phosphatase 2A 65 kDa regulatory subunit A alpha isoform-like, transcript variant X1	GO:001602	K03456	map05142;map05165;map04114;map05160;map04390;map04391;map04350;map04261;map04151;map03015;map04728;map04071;map04730;map04530;map04152
LOC113808781	2.27	3.85	-0.96	0.0145	neuralized-like protein 4	------	K16777	------
LOC113818235	0	0.68	-5.79	0.0145	uncharacterized LOC113818235, transcript variant X2	------	------	------
LOC113811261	0.08	0	5.6	0.0146	liprin-alpha-1-like	------	------	------
LOC113806992	19.17	9.2	0.88	0.0147	leukotriene A-4 hydrolase-like	GO:0019370;GO:0005737;GO:0008270;GO:0008237;GO:000446	K01254	map00590
LOC113815000	0.87	2.34	-1.55	0.0147	translocation protein SEC62-like, transcript variant X1	GO:0015031;GO:003017	K12275	map03060;map04141
LOC113806131	4.11	14.03	-1.91	0.0147	nuclear factor NF-kappa-B p105 subunit-like, transcript variant X3	GO:0005737;GO:0005634;GO:0003700;GO:000367	K02580	map05140;map05215;map05142;map05165;map04657;map05145;map05160;map05206;map04014;map04659;map04658;map04010;map05168;map05169;map04932;map04218;map05163;map05203;map04071;map04210;map05167;map04211;map05202;map05135;map05146;map05134;map05161;map05010;map04622;map04623;map04620;map04621;map05131;map05130;map04624;map04625;map05171;map05170;map05164;map05221;map05220;map05222;map05207;map05152;map…
LOC113806326	9.04	3.52	1.22	0.0148	uncharacterized LOC113806326, transcript variant X2	------	------	------
LOC113813284	177.86	80.38	0.99	0.0148	uncharacterized LOC113813284, transcript variant X1	GO:0032259;GO:0008168;GO:004687	------	------
LOC113815938	5.72	2.41	1.09	0.0148	histidine--tRNA ligase, cytoplasmic-like, transcript variant X1	------	K01892	map00970
LOC113814999	11.74	6.57	0.62	0.0148	ran GTPase-activating protein 1-like	GO:0043547;GO:0007165;GO:000509	K14319	map03013
LOC113813962	0.21	1.1	-2.53	0.0149	homeobox protein Hox-B1-like	GO:0040014;GO:1905905;GO:0002119;GO:0030036;GO:0042755;GO:0043282;GO:0042694;GO:0005634;GO:0003677;GO:000098	K08024	map04950;map05202
LOC113804818	3.02	0.32	3.09	0.015	uncharacterized LOC113804818	------	------	------
LOC113818187	0.98	0.11	2.96	0.0151	zinc finger protein 3-like, transcript variant X3	GO:0005634;GO:000827	------	------
LOC113803519	0	1.59	-7.36	0.0151	carbonyl reductase [NADPH] 1-like, transcript variant X3	GO:001649	K00079	map00590;map05208;map05204;map00790;map00980
LOC113814032	11.93	22.41	-1.05	0.0152	dual specificity protein phosphatase 10-like	GO:0004725;GO:0106306;GO:0017017;GO:010630	K20216	map04010;map04013;map04214
LOC113806841	14.48	7.6	0.72	0.0153	protein disulfide-isomerase A4-like	GO:0006457;GO:0034976;GO:0005783;GO:0009986;GO:0005788;GO:000375	K09582	map04918;map04141;map05110
LOC113828324	4.58	7.39	-0.88	0.0154	E3 ubiquitin-protein ligase CCNB1IP1-like	GO:0007131;GO:0000795;GO:0046872;GO:006163	K10639	------
LOC113822674	99.41	32.85	1.46	0.0154	-	------	------	------
LOC113802953	3.4	9.28	-1.65	0.0154	disco-interacting protein 2-like, transcript variant X1	------	K24909	------
LOC113803507	0	1.65	-7.09	0.0156	uncharacterized LOC113803507, transcript variant X7	------	------	------
LOC113812068	97.8	46.76	0.86	0.0156	transcription termination factor 1-like	GO:0003723;GO:000367	------	------
LOC113817650	3.71	5.92	-0.89	0.0157	transcription factor 12-like, transcript variant X6	------	K15603	------
LOC113825950	88.41	189.96	-1.24	0.0159	uncharacterized LOC113825950	------	------	------
LOC113822423	0.41	0	7.03	0.016	uncharacterized LOC113822423, transcript variant X1	------	------	------
LOC113817650	0.74	1.91	-1.49	0.0161	transcription factor 12-like, transcript variant X3	------	K15603	------
LOC113823083	8.99	5	0.69	0.0161	large subunit GTPase 1 homolog	GO:0000054;GO:0005829;GO:0003924;GO:000552	K14539	map03008
LOC113820204	5.25	7.03	-0.6	0.0161	male-specific lethal 3 homolog, transcript variant X1	GO:0006325;GO:0006355;GO:000563	K18403	------
LOC113828830	0.09	2	-4.31	0.0161	oxysterol-binding protein-related protein 9-like	GO:000828	K20465	------
LOC113813125	0.19	0.6	-1.77	0.0161	uncharacterized protein DDB_G0290685-like, transcript variant X2	GO:000827	------	------
LOC113823003	0.32	0.01	4.73	0.0161	uncharacterized LOC113823003, transcript variant X5	------	------	------
LOC113830510	55.41	141.59	-1.62	0.0162	solute carrier family 2, facilitated glucose transporter member 1-like	GO:0008643;GO:0016021;GO:002285	K07299	map05166;map04919;map05211;map05200;map04976;map04920;map04922;map04911;map05230;map05415;map04066;map04931
LOC113813554	1.68	8.65	-2.38	0.0162	ficolin-1-like	------	------	------
LOC113829621	1.08	0	9.39	0.0162	host cell factor 2-like, transcript variant X2	GO:000563	K14966	map04212;map05168
LOC113823797	0.83	2.18	-1.57	0.0162	calcium uniporter protein, mitochondrial-like, transcript variant X1	GO:0051560;GO:0005743;GO:0016021;GO:0015292;GO:000526	K20858	map04621;map05012;map05010;map04218;map04020;map05017;map05014;map05022;map05020
LOC113822660	9.55	4.61	0.89	0.0163	uncharacterized Golgi apparatus membrane protein-like protein CG5021, transcript variant X3	GO:001602	------	------
LOC113816031	48.79	21.75	1.01	0.0163	heat shock protein 60A-like	GO:0042026;GO:0016887;GO:000552	K04077	map05152;map04940;map05134;map04212;map03018;map05417
LOC113829383	0	0.17	-5.68	0.0163	nuclear pore complex protein Nup50-like	GO:0015031;GO:0051028;GO:0046907;GO:000564	K14295	map03013;map05014
LOC113815675	13.61	2.69	2.36	0.0164	acyl-CoA-binding protein-like	GO:1903060;GO:0036151;GO:1905920;GO:2001140;GO:0032994;GO:0000062;GO:0036042;GO:004280	K08762	map03320
LOC113812933	0	0.13	-5.75	0.0164	WD repeat and FYVE domain-containing protein 3-like, transcript variant X2	GO:004687	K22262	------
LOC113813051	1.27	0.08	3.89	0.0164	uncharacterized LOC113813051, transcript variant X6	------	------	------
LOC113816149	3.2	6.54	-1.17	0.0164	uncharacterized LOC113816149	------	------	------
LOC113828357	4.28	1.42	1.42	0.0165	probable tRNA pseudouridine synthase 1, transcript variant X2	GO:0006396;GO:0001522;GO:0003723;GO:000998	K03177	------
LOC113820488	3.93	6.84	-0.97	0.0165	filaggrin-2-like, transcript variant X1	------	------	------
LOC113828644	3.73	6.24	-0.94	0.0165	regulator of G-protein signaling 7-like	GO:0035556;GO:0007186;GO:0008277;GO:000996	K16449	------
LOC113829850	2.64	3.93	-0.8	0.0166	putative protein TPRXL	------	------	------
LOC113826043	3.75	5.28	-0.69	0.0166	poly(ADP-ribose) glycohydrolase ARH3-like, transcript variant X1	GO:001678	K11687	------
LOC113813926	0.24	0	6.99	0.0166	tudor domain-containing protein 7-like, transcript variant X8	------	K18405	------
LOC113823478	1.77	3.42	-1.09	0.0166	activating transcription factor 7-interacting protein 1-like, transcript variant X8	------	------	------
LOC113799918	1.04	2.31	-1.3	0.0167	Krueppel-like factor 9	GO:001602	K09208	------
LOC113825221	0.32	0.03	3.37	0.0168	guanine nucleotide exchange factor DBS-like	------	K23860;K20685	------
LOC113805908	8.51	3.72	1.08	0.0168	alpha-aminoadipic semialdehyde dehydrogenase-like	GO:000402	K14085	map00310;map00561;map00260;map00340;map00330;map00053;map00380;map00010;map00620;map00071;map00280;map00410
LOC113810186	0	0.37	-6.99	0.0168	sorting nexin-2-like, transcript variant X9	GO:0006886;GO:0006897;GO:0030904;GO:003509	K17917	map04144
LOC113815872	0.44	0	7	0.0169	merlin-like, transcript variant X2	GO:0005737;GO:0005856;GO:0005912;GO:0005886;GO:000377	K16684	map04530;map04392;map04390;map04391
LOC113816136	13.93	7.2	0.78	0.0169	translocating chain-associated membrane protein 1-like, transcript variant X1	GO:0006616;GO:001602	K14010	map04141
LOC113803875	323.7	525.61	-0.8	0.0169	ovoinhibitor-like, transcript variant X2	------	K23615	------
LOC113825871	0.05	0.75	-3.94	0.017	myosin heavy chain, cardiac muscle isoform-like, transcript variant X3	------	------	------
LOC113825092	1.34	0.13	3.06	0.017	C-type lectin domain family 17, member A-like	GO:003024	------	------
LOC113821872	0.53	1.23	-1.45	0.017	methyltransferase-like 26, transcript variant X2	GO:0032259;GO:000816	------	------
LOC113828114	0.02	0.24	-3.75	0.017	organic solute transporter subunit alpha-like	GO:001602	K14360	map04976
LOC113824060	84.3	36.52	1.04	0.017	translocon-associated protein subunit gamma-like	GO:0006614;GO:0016021;GO:000578	K13251	map04141
LOC113806044	1.17	0.34	1.51	0.0171	selenoprotein N-like, transcript variant X1	GO:001602	K19874	------
LOC113809991	118.9	173.68	-0.74	0.0171	L-lactate dehydrogenase-like, transcript variant X4	GO:0005975;GO:0019752;GO:0005737;GO:000445	K00016	map00640;map00270;map00620;map00010;map04922;map05230;map04066
LOC113810844	0	16.67	-9.32	0.0171	uncharacterized LOC113810844, transcript variant X1	GO:001602	------	------
LOC113816418	7.26	1.42	2.21	0.0171	elongation of very long chain fatty acids protein 6-like	GO:0006633;GO:0016021;GO:0102337;GO:0102336;GO:0102338;GO:010275	K10203	map01040;map00062
LOC113821388	0.56	1.59	-1.72	0.0172	uncharacterized LOC113821388, transcript variant X3	------	------	------
LOC113811996	0.7	0.02	5.22	0.0173	uncharacterized LOC113811996	GO:0015074;GO:000367	------	------
LOC113814461	1.33	0.47	1.33	0.0173	cell division control protein 48-like, transcript variant X2	GO:0016887;GO:000552	K14575	map03008
LOC113830428	104.19	28.9	1.75	0.0173	rhodanese domain-containing protein CG4456-like, transcript variant X1	------	K01013	------
LOC113816137	5.15	11.48	-1.26	0.0174	pseudouridine-5'-phosphatase-like, transcript variant X1	------	K17623	------
LOC113803161	14.12	7.57	0.69	0.0174	uncharacterized LOC113803161, transcript variant X1	GO:001602	------	------
LOC113800912	2.43	0.22	3.1	0.0174	dedicator of cytokinesis protein 7-like, transcript variant X1	GO:0007264;GO:000508	K21852	------
LOC113826775	0.66	1.96	-1.66	0.0174	probable basic-leucine zipper transcription factor N, transcript variant X1	------	------	------
LOC113813598	29.06	8.81	1.69	0.0174	insulin-like growth factor-binding protein-related protein 1, transcript variant X2	GO:0001558;GO:0005576;GO:000552	K23576	------
LOC113821700	0	0.16	-5.57	0.0175	SH3 domain-binding protein 5-like, transcript variant X3	------	K23739	------
LOC113820103	0.27	1.16	-2.27	0.0176	mucin-12-like, transcript variant X1	GO:0045165;GO:0006357;GO:0010468;GO:0005737;GO:0005634;GO:0001227;GO:0003700;GO:0000978;GO:004282	K24501	------
LOC113800967	0.76	2.19	-1.73	0.0176	uncharacterized LOC113800967, transcript variant X1	------	------	------
LOC113829176	9.13	13.14	-0.74	0.0177	uncharacterized LOC113829176	GO:000716	------	------
LOC113813929	0.27	0	6.94	0.0178	uncharacterized LOC113813929, transcript variant X3	------	------	------
LOC113819760	0	0.92	-7.05	0.0178	ethanolamine-phosphate phospho-lyase-like, transcript variant X2	GO:0008483;GO:0016829;GO:003017	K14286	map00564
LOC113826137	4.04	0	9.25	0.0179	uncharacterized LOC113826137, transcript variant X7	------	K16855	map03018;map00230
LOC113829394	0.47	0.03	4.36	0.0179	pleckstrin homology domain-containing family F member 2-like, transcript variant X4	GO:004687	K23858	------
LOC113829111	66.88	38.26	0.68	0.018	26S proteasome non-ATPase regulatory subunit 12-like, transcript variant X1	GO:000050	K03035	map03050;map05169;map05012;map05010;map05016;map05017;map05014;map05022;map05020
LOC113823271	28.74	16.45	0.65	0.018	T-complex protein 1 subunit beta-like, transcript variant X2	GO:0006457;GO:0005832;GO:0051082;GO:0016887;GO:000552	K09494	------
LOC113800556	5.15	9.97	-1.16	0.0181	uncharacterized LOC113800556, transcript variant X1	GO:001602	------	------
LOC113825570	0.32	2.4	-2.96	0.0181	phenoloxidase-activating factor 3-like	GO:0005576;GO:000425	------	------
LOC113809911	1.25	0.08	4.19	0.0181	zinc finger X-chromosomal protein-like	------	K22411	map04714
LOC113799945	3.96	5.92	-0.78	0.0183	transmembrane and coiled-coil domains protein 1-like, transcript variant X2	GO:001602	------	------
LOC113824151	0.51	0	9.22	0.0183	titin-like, transcript variant X1	GO:0003723;GO:000367	K12875	map03013;map03015;map03040
LOC113823352	4.1	0.95	1.93	0.0183	ribonuclease H2 subunit B-like, transcript variant X6	GO:003229	K10744	map03030
LOC113827929	12.23	6.79	0.72	0.0183	uncharacterized LOC113827929	------	------	------
LOC113817284	1.45	0.57	1.17	0.0184	protein IWS1 homolog, transcript variant X2	GO:000563	K17498	------
LOC113828834	12.04	28.52	-1.33	0.0184	octapeptide-repeat protein T2-like, transcript variant X10	GO:001602	------	------
LOC113809198	2.2	4	-1.06	0.0185	general transcription factor IIH subunit 4-like, transcript variant X2	GO:0006289;GO:0000439;GO:000167	K03144	map03022;map05203;map03420
LOC113830061	0.01	0.17	-4.96	0.0185	transmembrane channel-like protein 7, transcript variant X2	GO:000588	K21988	------
LOC113829633	0.46	0	6.9	0.0185	exonuclease 3'-5' domain-containing protein 2-like, transcript variant X7	------	K20777	------
LOC113804936	33.06	52.16	-0.84	0.0186	SIN3-HDAC complex-associated factor-like, transcript variant X1	------	------	------
LOC113819033	1.92	3.99	-1.19	0.0187	transcriptional adapter 1-like, transcript variant X2	GO:007046	K11317	------
LOC113830011	8.13	4.81	0.59	0.0188	F-actin-capping protein subunit beta, transcript variant X1	GO:0051016;GO:0030036;GO:0005737;GO:0008290;GO:000377	K10365	map04144
LOC113807033	1.59	5.48	-1.92	0.0188	uncharacterized LOC113807033	GO:0007050;GO:0005634;GO:0004860;GO:000486	------	------
LOC113803500	11.74	68.77	-2.73	0.0188	uncharacterized LOC113803500	------	------	------
LOC113811961	0.63	0	6.95	0.0189	golgin-45-like, transcript variant X1	GO:0007030;GO:004300	------	------
LOC113803297	0.51	3.57	-2.87	0.0189	uncharacterized LOC113803297, transcript variant X4	------	------	------
LOC113806282	1.13	0.23	2.15	0.0189	uncharacterized LOC113806282, transcript variant X3	------	------	------
LOC113821696	1.54	0.11	3.72	0.019	flavin-containing monooxygenase FMO GS-OX-like 4	GO:0050661;GO:0050660;GO:000449	------	------
LOC113806517	4.76	7.51	-0.83	0.019	E3 ubiquitin-protein ligase RBBP6-like, transcript variant X2	GO:0006397;GO:0005634;GO:0061630;GO:000827	------	------
LOC113813971	2.4	4.4	-1.03	0.0191	uncharacterized LOC113813971	------	------	------
LOC113828884	0.43	1.57	-1.9	0.0192	pseudouridine-5'-phosphatase-like, transcript variant X4	------	K17623	------
LOC113814509	1.16	2	-0.93	0.0193	uncharacterized LOC113814509, transcript variant X1	------	------	------
LOC113800253	0.52	0.11	2	0.0193	mismatch repair endonuclease PMS2-like	GO:0006298;GO:0032300;GO:0016887;GO:0005524;GO:003098	K10858	map03460;map03430
LOC113809925	1.28	2.21	-1	0.0193	transcription factor Dp-1-like, transcript variant X3	GO:0006355;GO:0051726;GO:0005634;GO:0005667;GO:000367	K04683	map04110;map04350
LOC113816643	2.16	3.05	-0.67	0.0193	uncharacterized LOC113816643	GO:000636	K15214	------
LOC113822795	14.02	3.02	2.28	0.0193	uncharacterized LOC113822795	GO:0032259;GO:0008168;GO:001674	------	------
LOC113813767	0.21	0	5.95	0.0194	-	GO:0006207;GO:0006520;GO:0006541;GO:0044205;GO:0016021;GO:0016812;GO:0004151;GO:0004088;GO:0046872;GO:0016597;GO:0005524;GO:000407	K11540	map00240;map00250;map01240
LOC113814327	0	0.24	-6.9	0.0194	regulator of G-protein signaling 10-like, transcript variant X6	GO:009009	------	------
LOC113821270	1.89	0.92	0.82	0.0195	uncharacterized LOC113821270	GO:000716	K20635	------
LOC113808270	0.39	0.02	4.42	0.0195	uncharacterized LOC113808270	------	------	------
LOC113805092	1.33	2.36	-1.04	0.0195	galectin-9-like, transcript variant X2	GO:003024	K10091	------
LOC113817748	0.29	0	6.86	0.0196	type I inositol 3,4-bisphosphate 4-phosphatase-like, transcript variant X1	GO:0034597;GO:001631	------	------
LOC113822591	1.02	0	6.86	0.0196	dnaJ homolog subfamily B member 4-like	GO:0006310;GO:0006457;GO:0006281;GO:0051082;GO:0003910;GO:000552	K09507;K09511	map05164;map04141
LOC113802470	3.87	6.93	-1.01	0.0198	E3 ubiquitin-protein ligase ZNRF2-like	GO:004687	K10694	------
LOC113823549	0.02	0.29	-4.26	0.0199	-	GO:0000184;GO:0005634;GO:000367	K14328	map03013;map03015
LOC113821163	1.1	2	-1.05	0.0199	regulator of G-protein signaling loco-like, transcript variant X3	------	K16449	------
LOC113829591	3.67	10.98	-1.74	0.0199	uncharacterized LOC113829591	GO:0007050;GO:0005634;GO:0004860;GO:000486	------	------
LOC113810917	4.44	6.52	-0.8	0.02	serine/threonine-protein kinase pakD-like, transcript variant X1	------	------	------
LOC113809719	1.3	0.15	2.91	0.0201	tRNA_m(4)X modification enzyme TRM13 homolog, transcript variant X6	GO:0106050;GO:004687	K15446	------
LOC113809456	0.17	1.08	-3.04	0.0201	serine/threonine-protein kinase H1 homolog	GO:0004674;GO:0005524;GO:000467	K08808	------
LOC113822160	6.71	3.24	0.87	0.0201	dehydrogenase/reductase SDR family member on chromosome X-like, transcript variant X3	GO:001649	K11170	------
LOC113804751	18.54	9.33	0.84	0.0202	sodium-dependent multivitamin transporter-like, transcript variant X2	GO:0016021;GO:002285	K14388;K14386	map04977
LOC113822999	1.74	0.74	1.02	0.0202	cytoplasmic dynein 1 intermediate chain-like, transcript variant X19	------	K10415	map04145;map05132;map04962
LOC113819550	0.83	0.13	2.5	0.0204	putative polypeptide N-acetylgalactosaminyltransferase 9, transcript variant X6	------	K00710	map00512;map00514
LOC113819377	0.06	0.46	-3.11	0.0204	uncharacterized LOC113819377	------	------	------
LOC113815972	15.94	5.95	1.23	0.0204	protein unc-13 homolog 4B-like	------	K15621	map05202
LOC113799998	0.35	0.99	-1.56	0.0205	mismatch repair endonuclease PMS2-like	GO:0006298;GO:0032300;GO:0016887;GO:0005524;GO:003098	K10858	map03460;map03430
LOC113826980	18.68	30.22	-0.89	0.0206	transcriptional regulator ATRX homolog	------	------	------
LOC113802482	2.79	1.3	0.96	0.0206	clustered mitochondria protein homolog	GO:0048312;GO:0005737;GO:000374	K03255	------
LOC113816486	16.63	1.99	3.08	0.0207	GILT-like protein 1	------	K08059	map04612
LOC113828659	138.74	75.27	0.76	0.0207	NHP2-like protein 1	GO:0042254;GO:0005730;GO:1990904;GO:000372	K12845	map03008;map03040
LOC113808998	40.58	73.65	-1	0.0208	penaeidin-2b-like	GO:0031640;GO:0050832;GO:0098542;GO:0042742;GO:0005737;GO:0016021;GO:000806	------	------
LOC113800270	1.47	3.25	-1.27	0.0208	galactose-1-phosphate uridylyltransferase-like, transcript variant X1	GO:0033499;GO:0008270;GO:000810	K00965	map00520;map00052;map04917
LOC113822901	2.41	4.84	-1.17	0.0208	sarcosine dehydrogenase, mitochondrial-like	GO:0005739;GO:001649	K00314	map00260
LOC113802837	0	0.77	-5.58	0.021	ninjurin-2-like, transcript variant X3	------	------	------
LOC113803142	8.83	12.86	-0.73	0.021	-	GO:0006839;GO:0016021;GO:003196	K13577	map04964
LOC113807525	3.59	1.29	1.25	0.021	homocysteine S-methyltransferase YbgG-like, transcript variant X2	GO:0009086;GO:0032259;GO:0047150;GO:000827	K00547	map00270
LOC113801042	0.58	1.74	-1.73	0.021	uncharacterized LOC113801042, transcript variant X1	------	------	------
LOC113817805	34.38	52.61	-0.83	0.021	XK-related protein 6-like, transcript variant X2	GO:001602	------	------
LOC113828368	0.24	0	5.57	0.021	PHD finger protein 19-like, transcript variant X1	GO:0005634;GO:004687	K11485	------
LOC113824401	2.54	4.83	-1.1	0.0211	uncharacterized LOC113824401	GO:0007017;GO:0005874;GO:0005200;GO:000552	------	------
LOC113802990	4.06	0.75	2.45	0.0211	inactive hydroxysteroid dehydrogenase-like protein 1	GO:0016021;GO:001649	K10251	map00140;map01040;map00062
LOC113804842	3.75	7	-1.11	0.0212	probable Ras GTPase-activating protein	GO:0043547;GO:0007165;GO:000509	------	------
LOC113818987	0.17	0	6.91	0.0213	protein strawberry notch homolog 1-like	GO:000635	------	------
LOC113809227	4.2	15.03	-2.17	0.0213	uncharacterized LOC113809227, transcript variant X2	------	------	------
LOC113823478	0.78	0	6.83	0.0214	activating transcription factor 7-interacting protein 1-like, transcript variant X4	------	------	------
LOC113802934	0	0.34	-6.89	0.0215	BRCA2-interacting transcriptional repressor EMSY-like, transcript variant X4	GO:0006355;GO:000563	------	------
LOC113812219	3.69	1.06	1.68	0.0215	C-type lectin domain family 4 member G-like, transcript variant X2	GO:0016570;GO:0006368;GO:0016021;GO:0005887;GO:0016593;GO:0030246;GO:000488	K06560;K17513;K06563	map05152;map04145;map05162;map04625
LOC113809403	5.02	6.9	-0.66	0.0216	transcription factor Sp4-like, transcript variant X1	------	K09200	------
LOC113812399	138.04	189.29	-0.64	0.0217	programmed cell death protein 4-like	GO:0045892;GO:000573	K16865	map05206;map05205
LOC113819728	18.41	31.94	-0.93	0.0219	uncharacterized LOC113819728	GO:000370	K09048	map05166;map05215;map05165;map05163;map05161;map04926;map04211;map04962;map04922;map05016;map04927;map04728;map05034;map04925;map04725;map05030;map05031;map05207;map05203;map04261;map04668;map05020;map04024;map04022;map04928;map04151;map04918;map04152;map04714;map04911;map04934;map04935;map04915;map04916;map04931
LOC113804594	62.7	30.11	0.89	0.0219	dolichyl-diphosphooligosaccharide--protein glycosyltransferase 48 kDa subunit-like	GO:0018279;GO:0016021;GO:0005789;GO:001674	K12670	map00510;map00513;map04141
LOC113815036	0.06	0.5	-3.22	0.022	carbohydrate sulfotransferase 11-like	GO:0016051;GO:0016021;GO:0000139;GO:000814	K09673;K04742	map00513;map00532
LOC113812556	5.89	14.59	-1.58	0.022	prostaglandin reductase 1-like	GO:0005737;GO:0036132;GO:0097257;GO:0047522;GO:003244	K13948	------
LOC113817100	0	0.94	-6.85	0.022	iodotyrosine deiodinase 1-like, transcript variant X2	GO:0006570;GO:0010468;GO:0042403;GO:0045944;GO:0016021;GO:0005654;GO:0030659;GO:0005887;GO:0005886;GO:0005634;GO:0010181;GO:0004447;GO:001649	K17231	map04918
LOC113805033	0.9	2.55	-1.7	0.0221	pre-mRNA-splicing factor 38B-like	------	------	------
LOC113829185	3.8	7.06	-1.08	0.0221	uncharacterized LOC113829185	------	------	------
LOC113820296	24.88	41.27	-0.94	0.0222	polypyrimidine tract-binding protein 1-like, transcript variant X5	------	K13218	------
LOC113818649	48.25	78.42	-0.92	0.0222	cAMP-dependent protein kinase type II regulatory subunit-like	GO:0005952;GO:0030552;GO:000860	K04739	map04910
LOC113809301	24.54	8.76	1.3	0.0222	uncharacterized LOC113809301	GO:0016021;GO:000493	------	------
LOC113817222	1.27	0	7.17	0.0223	protein artichoke-like	------	------	------
LOC113800109	19.08	61.51	-1.92	0.0223	uncharacterized LOC113800109, transcript variant X2	------	------	------
LOC113822999	0	0.43	-6.85	0.0223	cytoplasmic dynein 1 intermediate chain-like, transcript variant X9	------	K10415	map04145;map05132;map04962
LOC113822593	3.7	5.47	-0.76	0.0224	protein Smaug homolog 2-like	GO:0006355;GO:0043488;GO:0005737;GO:0030371;GO:000372	------	------
LOC113810268	364.89	201.6	0.7	0.0225	sodium/potassium-transporting ATPase subunit beta-like	GO:0006813;GO:0006814;GO:000589	K01540	map04918;map04978;map04971;map04972;map04964;map04260;map04261;map04961;map04960;map04974;map04024;map04919;map04925;map04976;map04022;map04973;map04911;map04970
LOC113830025	0.14	2.25	-4.03	0.0227	nucleolar protein 58-like, transcript variant X3	------	------	------
LOC113799988	216.45	391.98	-0.95	0.0229	40S ribosomal protein S5, transcript variant X2	GO:0006412;GO:0015935;GO:0003735;GO:000372	K02989	map03010;map05171
LOC113815047	0.35	0.02	3.77	0.0229	AP-4 complex subunit mu-1-like, transcript variant X3	GO:0006886;GO:0016192;GO:0030131;GO:001602	K12402	map04142
LOC113803831	0.87	3.14	-1.99	0.0229	techylectin-5A-like	------	K10104;K05465	map04015;map04014;map05323;map04010;map04151;map04066
LOC113800430	2.38	0	6.77	0.0232	ATP-binding cassette sub-family A member 3-like, transcript variant X2	GO:0016021;GO:0042626;GO:0005272;GO:000552	K05643	map02010
LOC113818563	0.69	0	6.77	0.0232	GDP-mannose 4,6 dehydratase-like, transcript variant X7	GO:0019673;GO:0042351;GO:000844	K01711	map00520;map00051
LOC113811234	3.79	1.89	0.85	0.0232	protein BANP-like, transcript variant X2	------	------	------
LOC113813628	6.58	3.63	0.7	0.0233	replication factor C subunit 1-like	GO:0006281;GO:0006260;GO:0005634;GO:0005663;GO:0003689;GO:0003677;GO:000552	K10754	map03430;map03420;map03030
LOC113830025	5.13	0.68	2.93	0.0234	nucleolar protein 58-like, transcript variant X1	------	------	------
LOC113830315	4.48	0.72	2.71	0.0235	major facilitator superfamily domain-containing protein 3-like, transcript variant X2	GO:0016021;GO:000852	------	------
LOC113816493	8.91	5.27	0.6	0.0235	out at first protein-like	GO:001602	------	------
LOC113809633	0.14	1.92	-4.16	0.0236	superoxide dismutase [Cu-Zn]-like, transcript variant X3	GO:0016021;GO:0004784;GO:004687	K04565	map05208;map05016;map05014;map04213;map04146;map05022;map05020
LOC113814018	12.48	7.03	0.67	0.0236	heat shock protein 75 kDa, mitochondrial-like	GO:0006457;GO:0051082;GO:0016887;GO:000552	K09488	map05012;map05022
LOC113817689	4.44	2.57	0.59	0.0237	prolyl 3-hydroxylase OGFOD1-like	GO:0016706;GO:0031418;GO:000550	K24029	------
LOC113812049	5.55	1.86	1.53	0.0237	F-box only protein 44-like, transcript variant X2	------	K10102;K10100	map04141
LOC113828364	0	0.2	-6.82	0.0238	uncharacterized LOC113828364, transcript variant X2	GO:0051301;GO:000704	K16831	------
LOC113816555	13.55	4.21	1.58	0.0238	UMP-CMP kinase-like	GO:0006221;GO:0006207;GO:0005737;GO:0005634;GO:0033862;GO:0036430;GO:0036431;GO:000552	K13800	map00240;map00983;map01240
LOC113809439	1.28	2.64	-1.24	0.0239	52 kDa repressor of the inhibitor of the protein kinase-like	------	------	------
LOC113821353	4.74	10.71	-1.34	0.024	speckle-type POZ protein B-like, transcript variant X1	------	K10523	map04341;map04340
LOC113825586	6.13	8.73	-0.7	0.0241	protein phosphatase PTC7 homolog	GO:0046872;GO:0106306;GO:010630	K17508	------
LOC113824746	0.55	0	6.73	0.0242	longitudinals lacking protein, isoforms A/B/D/L-like, transcript variant X9	------	K22402	------
LOC113829513	0.81	0	5.38	0.0242	uncharacterized LOC113829513	------	------	------
LOC113820941	6.46	8.73	-0.62	0.0242	recombining binding protein suppressor of hairless-like	GO:0005634;GO:0000978;GO:000122	K06053	map05165;map05203;map04658;map05169;map05017;map04330
LOC113824963	3.05	1.27	1.1	0.0243	cleavage and polyadenylation specificity factor subunit CG7185-like, transcript variant X3	------	------	------
LOC113819156	0.26	0.02	3.5	0.0243	importin-7-like, transcript variant X2	GO:0006886;GO:003126	K20223	map03013;map04013
LOC113802336	0.09	0.49	-2.78	0.0244	poly(A)-specific ribonuclease PNLDC1-like, transcript variant X3	GO:000367	K01148	map03018
LOC113817516	0.3	0	5.33	0.0244	translation initiation factor IF-2-like, transcript variant X2	GO:0005975;GO:0006486;GO:0032580;GO:000810	K00718	map00601;map00603
LOC113830096	1.01	0.49	0.87	0.0246	geranylgeranyl pyrophosphate synthase-like	GO:0008299;GO:001674	K00804	map00900
LOC113805254	18.7	34.75	-1.11	0.0246	G-protein coupled receptor Mth-like	GO:0007166;GO:0016021;GO:000493	K04599	------
LOC113829890	3.6	5.88	-0.84	0.0246	extracellular tyrosine-protein kinase PKDCC-like	GO:0016021;GO:0004715;GO:000552	K17548	------
LOC113818192	2.46	5.09	-1.24	0.0247	lipoma-preferred partner homolog, transcript variant X2	GO:004687	K16676	map04391
LOC113809169	2.15	4.41	-1.22	0.0247	uncharacterized LOC113809169, transcript variant X5	------	K20235	map04013
LOC113803535	19.98	48.11	-1.31	0.0247	ragulator complex protein LAMTOR4-like	GO:0071230;GO:0032008;GO:007198	K20399	map04150
LOC113815230	2.11	0.66	1.56	0.0248	probable ATP-dependent RNA helicase pitchoune, transcript variant X1	GO:0016787;GO:0003724;GO:0003723;GO:000552	K13179	------
LOC113813928	0.23	0.01	4.6	0.0248	sodium bicarbonate transporter-like protein 11	GO:0055085;GO:0050801;GO:0016021;GO:0016323;GO:0005886;GO:0022857;GO:000545	K13862	------
LOC113812682	0	0.35	-6.78	0.0248	zinc transporter 5-like, transcript variant X5	GO:0006829;GO:0016021;GO:000832	K14692	------
LOC113800966	1.01	0.42	1.09	0.0248	kinesin-like protein KIF21A, transcript variant X2	GO:0007018;GO:0005856;GO:0008017;GO:1990939;GO:000552	K24185	------
LOC113812406	1.31	2.24	-0.92	0.0249	golgin subfamily A member 5-like, transcript variant X5	------	------	------
LOC113811988	2.09	6.97	-1.95	0.025	neprilysin-2-like	------	K08635	------
LOC113814820	6.05	10.04	-0.96	0.0251	uncharacterized LOC113814820	GO:001712	------	------
LOC113809510	0.44	0.78	-1.01	0.0251	microtubule-associated serine/threonine-protein kinase 3-like, transcript variant X3	------	K08789	------
LOC113812483	9.49	5.21	0.65	0.0252	2-oxoglutarate dehydrogenase, mitochondrial-like, transcript variant X4	------	K00164	map00020
LOC113818026	9.51	15.68	-0.83	0.0252	serine-rich adhesin for platelets-like	------	------	------
LOC113805855	16.65	26.06	-0.77	0.0252	uncharacterized LOC113805855, transcript variant X1	GO:004687	------	------
LOC113812615	1.39	2.46	-1.03	0.0253	mucin-5AC-like	GO:0007229;GO:0016021;GO:000422	------	------
LOC113823636	85.46	192.68	-1.4	0.0253	NF-kappa-B inhibitor cactus-like	------	K04734	map05140;map05215;map05142;map04657;map05145;map05160;map05167;map04659;map04658;map05164;map05168;map05169;map05203;map04210;map05163;map05135;map05134;map05161;map04622;map04623;map04620;map04621;map05131;map05130;map04624;map04926;map05171;map04380;map05220;map05222;map04662;map04660;map05200;map04625;map05132;map04668;map05208;map04024;map04920;map05170;map05417;map04062;map04064;map04722;map…
LOC113826328	0.32	0	5.33	0.0254	rRNA-processing protein UTP23 homolog, transcript variant X3	------	K14773	------
LOC113805107	1.01	1.89	-1.12	0.0255	transmembrane protein 245-like, transcript variant X8	GO:001602	------	------
LOC113828889	39.95	20.43	0.77	0.0255	translocating chain-associated membrane protein 1-like, transcript variant X1	GO:0006616;GO:001602	K14010	map04141
LOC113817175	9.79	5.71	0.6	0.0256	TGF-beta-activated kinase 1 and MAP3K7-binding protein 1-like, transcript variant X2	GO:0016301;GO:000472	K04403	map05140;map05170;map05145;map05161;map05132;map04010;map05168;map05169;map05135;map04620;map04621;map05131;map05130;map05417;map04380;map04064;map04668
LOC113801045	4.98	10.91	-1.34	0.0257	venom phosphodiesterase 2-like, transcript variant X2	GO:0016021;GO:0005576;GO:0016787;GO:0046872;GO:000367	K01513	map00770;map00230;map00760;map00240;map00500;map00740
LOC113823266	8.56	12.94	-0.73	0.0257	MICAL-like protein 1	------	K19948	------
LOC113829153	9.75	19.2	-1.02	0.0258	mitochondrial dicarboxylate carrier-like, transcript variant X1	GO:0006839;GO:0016021;GO:003196	K13577	map04964
LOC113806516	4.54	2.01	0.97	0.0259	dimethyladenosine transferase 1, mitochondrial-like, transcript variant X5	------	------	------
LOC113802382	1.21	2.14	-0.95	0.0259	ATP-dependent RNA helicase HAS1-like, transcript variant X2	GO:0016787;GO:0003724;GO:0003723;GO:000552	K13179	------
LOC113802037	15.68	8.09	0.85	0.0259	probable methyltransferase-like protein 15 homolog	GO:0032259;GO:000816	------	------
LOC113802078	4.88	7.14	-0.74	0.026	transducin beta-like protein 2, transcript variant X1	GO:0004527;GO:000367	K14570	map03008
LOC113810575	17.63	31	-0.93	0.0261	protein spaetzle 5-like, transcript variant X1	------	K20694	map04624
LOC113826926	5.66	2.13	1.25	0.0261	glutathione S-transferase theta-1-like	GO:0006749;GO:0005737;GO:000436	K00799	map05207;map00480;map05204;map00983;map00982;map00980;map05200;map05208;map05418;map05225;map04212;map01524
LOC113803161	0.15	2.12	-3.73	0.0262	uncharacterized LOC113803161, transcript variant X2	GO:001602	------	------
LOC113807912	0.37	0	6.95	0.0262	uncharacterized LOC113807912, transcript variant X6	------	------	------
LOC113805649	0	0.34	-5.49	0.0263	E3 ubiquitin-protein ligase rnf146-like	GO:0016055;GO:0051865;GO:0006511;GO:0005829;GO:0072572;GO:0008270;GO:006163	K15700	------
LOC113813158	0.39	0.94	-1.49	0.0263	flotillin-1-like, transcript variant X3	GO:001602	K07192	map04910
LOC113824474	26.76	52.55	-1.17	0.0264	neurofilament light polypeptide-like	------	------	------
LOC113801856	2.02	2.74	-0.63	0.0264	zinc finger FYVE domain-containing protein 1-like, transcript variant X1	GO:0046872;GO:0003924;GO:0008270;GO:000552	K17603	map05022;map04140
LOC113825233	5.21	8.37	-0.86	0.0265	lysine-specific demethylase 6A-like, transcript variant X2	GO:0032259;GO:000816	K11447	map05202
LOC113822660	4.6	8.45	-1.01	0.0266	uncharacterized Golgi apparatus membrane protein-like protein CG5021, transcript variant X1	GO:001602	------	------
LOC113823961	1.01	2.66	-1.56	0.0266	transient receptor potential channel pyrexia-like, transcript variant X4	GO:0016021;GO:000521	------	------
LOC113821163	78.22	104.71	-0.6	0.0268	regulator of G-protein signaling loco-like, transcript variant X7	------	K16449	------
LOC113807174	0.69	0.14	2.21	0.0269	-	GO:0008380;GO:0006396;GO:0006397;GO:0005681;GO:000372	K12825	map03040
LOC113826596	0.65	0.05	3.56	0.0269	uncharacterized LOC113826596	------	------	------
LOC113816358	4.91	6.88	-0.69	0.0271	arrestin domain-containing protein 3-like, transcript variant X1	------	------	------
LOC113823803	5.56	1.66	1.44	0.0271	uncharacterized LOC113823803	GO:001602	------	------
LOC113822816	3.57	0.8	2.23	0.0271	cytochrome P450 3A1-like, transcript variant X1	GO:0016021;GO:0005506;GO:0016705;GO:0004497;GO:002003	K14999	------
LOC113806044	0.16	0	6.72	0.0271	selenoprotein N-like, transcript variant X2	GO:001602	K19874	------
LOC113820832	0	0.17	-5.43	0.0272	uncharacterized LOC113820832	------	------	------
LOC113819727	0.92	0	6.72	0.0273	cytoplasmic tRNA 2-thiolation protein 1-like, transcript variant X2	GO:0032447;GO:0034227;GO:0002098;GO:0005737;GO:0016779;GO:000004	K14168	map04122
LOC113829842	9.66	4.16	1.04	0.0274	S-adenosylmethionine decarboxylase proenzyme-like	GO:0016055;GO:0006557;GO:0006915;GO:0006597;GO:0008295;GO:0005737;GO:0004014;GO:001649	K01611	map00270;map00330
LOC113821228	7.86	0.52	3.7	0.0275	40S ribosomal protein S24-like, transcript variant X1	GO:0006412;GO:0005840;GO:000373	K02974	map03010;map05171
LOC113805031	8.74	25.15	-1.56	0.0275	-	GO:0005975;GO:0005576;GO:0004568;GO:0008061;GO:000455	K01183	map00520
LOC113823831	1.56	0.18	3.08	0.0276	ELL-associated factor 1-like, transcript variant X1	GO:0006355;GO:003278	K15186	------
LOC113828172	9.26	4.16	1	0.0276	GTP-binding nuclear protein Ran, transcript variant X3	GO:0015031;GO:0006913;GO:0005634;GO:0003924;GO:000552	K07936	map05166;map03008;map03013
LOC113801232	2.38	11.41	-2.39	0.0277	uncharacterized LOC113801232	------	------	------
LOC113808990	23.34	13.33	0.61	0.0277	signal recognition particle receptor subunit beta-like	GO:0016021;GO:000552	K12272	map03060
LOC113820488	3.62	7.45	-1.24	0.0277	filaggrin-2-like, transcript variant X16	------	------	------
LOC113812272	1.1	0.22	2.19	0.0278	DNA polymerase kappa-like, transcript variant X1	GO:0006281;GO:0003887;GO:000368	K03511	map05214;map05216;map05217;map05210;map05202;map05212;map05213;map05200;map05218;map05169;map03460;map05225;map05224;map05226;map05220;map05223;map05222
LOC113816137	1.27	0.23	2.4	0.0278	pseudouridine-5'-phosphatase-like, transcript variant X3	------	K17623	------
LOC113808979	5.63	8.02	-0.71	0.0278	ras-specific guanine nucleotide-releasing factor RalGPS1-like	------	K24023	------
LOC113810112	0.02	0.23	-3.73	0.0278	uncharacterized LOC113810112, transcript variant X2	------	K14014	map04141
LOC113806775	5.12	10.29	-1.17	0.0279	sphingolipid delta(4)-desaturase DES1-like	GO:0030148;GO:0005789;GO:0016021;GO:0042284;GO:005025	K04712	map00600;map04071
LOC113822510	0.3	0.91	-1.86	0.028	transcription factor SPT20 homolog	GO:0000124;GO:000371	K21245	map04140
LOC113820094	0.42	0.9	-1.32	0.028	platelet binding protein GspB-like, transcript variant X1	------	------	------
LOC113825142	0.21	0	6.65	0.028	uncharacterized LOC113825142, transcript variant X1	GO:0106306;GO:0004725;GO:0017017;GO:0008138;GO:010630	K04459	map04010;map04361
LOC113805726	0.4	0.03	3.58	0.028	-	------	------	------
LOC113827720	1.34	0.17	2.74	0.0281	protein HGH1 homolog, transcript variant X2	------	------	------
LOC113828269	41	60.56	-0.78	0.0281	uncharacterized LOC113828269	------	------	------
LOC113829009	0.02	0.55	-5.14	0.0282	zinc finger protein 628-like, transcript variant X5	------	K09237	map04013
LOC113813926	0.01	0.41	-5.18	0.0282	tudor domain-containing protein 7-like, transcript variant X2	------	K18405	------
LOC113825328	28.34	48.74	-0.95	0.0283	cyclin G-like	GO:005172	K10146	map04068;map04115
LOC113802552	0	0.36	-6.69	0.0284	peroxisomal targeting signal 1 receptor-like, transcript variant X2	GO:0005737;GO:0016020;GO:000558	K13342	map04146
LOC113822949	114.39	47.29	1.07	0.0284	adenosylhomocysteinase-like	GO:0006730;GO:000401	K01251	map00270
LOC113828952	0.67	0.15	1.95	0.0285	epidermal growth factor receptor-like	GO:0007169;GO:0016021;GO:0004714;GO:000552	K04361	map05214;map05215;map05165;map05210;map05163;map05212;map05213;map04015;map04014;map04540;map05218;map04010;map04013;map04012;map04934;map04072;map04214;map04810;map04921;map05160;map05131;map04926;map05171;map04928;map05226;map05223;map05207;map05206;map05205;map04510;map05200;map05219;map04068;map05225;map04020;map05224;map04320;map04912;map04066;map04144;map05208;map01521;map04915;map05120;map…
LOC113811741	1.65	16	-3.41	0.0286	uncharacterized LOC113811741, transcript variant X1	------	------	------
LOC113821528	0.27	3.12	-3.81	0.0287	uncharacterized LOC113821528, transcript variant X2	------	------	------
LOC113805242	0.52	0	6.69	0.0288	myotubularin-related protein 9-like, transcript variant X1	------	K18084	------
LOC113821593	11.86	16.35	-0.63	0.0289	putative phosphoenolpyruvate synthase	GO:0016301;GO:000552	------	------
LOC113806777	1.08	0.13	2.83	0.0289	-	GO:0030148;GO:0005789;GO:0016021;GO:0042284;GO:005025	K04712	map00600;map04071
LOC113813201	0.76	0.14	2.27	0.029	uncharacterized LOC113813201	------	------	------
LOC113825438	1.13	2.01	-1.01	0.029	eukaryotic translation initiation factor 4 gamma 2-like, transcript variant X2	GO:000374	K03260	map05416
LOC113813188	0.16	2.76	-4.28	0.029	cubilin-like, transcript variant X1	------	K13046;K14616	map04977
LOC113801237	1.24	2.77	-1.28	0.029	charged multivesicular body protein 2b-A-like, transcript variant X1	GO:000703	K12192	map04144;map04217;map05022;map05014
LOC113822665	0.95	12.16	-3.96	0.029	uncharacterized LOC113822665	------	------	------
LOC113830483	4.63	2.34	0.77	0.0291	alpha-taxilin-like, transcript variant X2	GO:001990	------	------
LOC113825095	5.23	10.11	-1.15	0.0292	putative glutathione-specific gamma-glutamylcyclotransferase 2	GO:0006751;GO:0061928;GO:000383	K07232	map00480
LOC113803738	16.25	21.71	-0.63	0.0293	uncharacterized LOC113803738, transcript variant X1	------	------	------
LOC113826797	44.73	15.38	1.37	0.0295	uncharacterized LOC113826797	------	------	------
LOC113809628	2.35	0.42	2.26	0.0295	MOXD1 homolog 1-like	GO:0016021;GO:0005507;GO:000450	------	------
LOC113820186	50.61	30.47	0.59	0.0296	RNA-binding protein cabeza-like, transcript variant X2	GO:004687	------	------
LOC113803695	3.02	5.1	-0.92	0.0297	pancreatic alpha-amylase-like	GO:0005975;GO:0046872;GO:0004556;GO:010302	K01176	map04972;map04973;map04970;map00500
LOC113829247	142.12	228.82	-0.8	0.0298	EF-hand domain-containing protein D2 homolog	GO:000550	K23922	------
LOC113803451	4.09	6.61	-0.88	0.0298	calcium uptake protein 1 homolog, mitochondrial-like, transcript variant X3	GO:0006851;GO:0016021;GO:000550	K22827	------
LOC113821377	3.23	0.36	2.76	0.0298	uncharacterized LOC113821377	------	------	------
LOC113807823	7.05	19.7	-1.67	0.0298	uncharacterized LOC113807823	------	------	------
LOC113810035	0.26	0.04	2.66	0.0299	uncharacterized LOC113810035	------	------	------
LOC113824751	0.66	0	6.59	0.0299	nuclear envelope phosphatase-regulatory subunit 1-like, transcript variant X1	GO:0006629;GO:0035307;GO:0005737;GO:0016021;GO:0031965;GO:007159	------	------
LOC113809709	0.04	0.23	-2.76	0.0299	ras-specific guanine nucleotide-releasing factor 2-like	GO:0007264;GO:0035023;GO:000508	K04349	map04014;map04510;map04010
LOC113824746	2.58	1.12	1.08	0.03	longitudinals lacking protein, isoforms A/B/D/L-like, transcript variant X7	------	K22402	------
LOC113816544	0.11	0.6	-2.62	0.0301	uncharacterized LOC113816544	------	------	------
LOC113804454	0.13	2.23	-4	0.0301	probable G-protein coupled receptor AH9.1, transcript variant X6	GO:0016021;GO:000493	K04211	map04080;map04020
LOC113803880	0.49	0.09	2.35	0.0301	uncharacterized LOC113803880	GO:001602	------	------
LOC113820919	2.67	1.45	0.7	0.0301	chitobiosyldiphosphodolichol beta-mannosyltransferase-like, transcript variant X1	GO:000003	K03842	map00510;map00513
LOC113821163	65.77	87.12	-0.59	0.0301	regulator of G-protein signaling loco-like, transcript variant X8	------	K16449	------
LOC113814726	0.25	0	5.36	0.0303	protein YIF1B-B-like, transcript variant X1	------	K20362	------
LOC113827792	0.82	0.26	1.57	0.0304	protocadherin Fat 4-like, transcript variant X2	GO:0007156;GO:0016021;GO:0005886;GO:000550	------	------
LOC113818693	22.64	11.27	0.87	0.0305	low molecular weight phosphotyrosine protein phosphatase-like	GO:0005737;GO:0004726;GO:000399	K14394	map00730;map04520;map00740;map05208
LOC113821704	1.01	2.48	-1.49	0.0308	F-box/WD repeat-containing protein 7-like, transcript variant X1	GO:001602	K10260	map04120
LOC113812594	0.18	1.72	-3.55	0.0308	gastrula zinc finger protein XlCGF8.2DB-like, transcript variant X2	------	------	------
LOC113808855	10.01	15.92	-0.83	0.0308	LIM domain-binding protein 2-like, transcript variant X1	GO:0006357;GO:0005634;GO:0003712;GO:003027	K24143	------
LOC113805947	1.29	4.63	-1.93	0.0308	uncharacterized LOC113805947, transcript variant X1	------	------	------
LOC113813217	0.77	0.12	2.65	0.0308	DNA repair and recombination protein RAD54-like	GO:0005634;GO:0070615;GO:0005524;GO:001681	K10875	map03440
LOC113819749	142.25	188.59	-0.61	0.0308	interleukin-1 receptor accessory protein-like 1-B, transcript variant X1	GO:0007165;GO:001602	K05169;K05171	map04060
LOC113803193	1.79	3.63	-1.17	0.0309	-	------	K09208	------
LOC113825835	0.14	0.73	-2.68	0.0309	WD repeat domain phosphoinositide-interacting protein 2-like, transcript variant X3	GO:0000045;GO:0034045;GO:0080025;GO:003226	K17908	map04136;map05010;map05016;map05017;map05014;map05131;map05022;map04140
LOC113824315	0.29	0.83	-1.75	0.031	septin-7-like, transcript variant X1	GO:000552	K16944	map05131
LOC113807423	5.24	2.37	0.95	0.031	KICSTOR complex protein ITFG2-like	GO:0032006;GO:000722	K23296	------
LOC113802823	0	0.36	-6.82	0.0311	forkhead box protein N3-like	GO:0005634;GO:0003700;GO:004356	K09407	------
LOC113817088	1.38	2.63	-1.11	0.0311	beta-1,3-galactosyltransferase 5-like, transcript variant X3	GO:0006486;GO:0016021;GO:0000139;GO:001675	------	------
LOC113803297	2.03	7.73	-2.03	0.0311	uncharacterized LOC113803297, transcript variant X10	------	------	------
LOC113809955	0	2.22	-5.44	0.0312	uncharacterized LOC113809955, transcript variant X2	------	------	------
LOC113824096	1.2	2.25	-1.09	0.0312	uncharacterized LOC113824096	------	------	------
LOC113807123	0	0.18	-6.61	0.0312	ATP-dependent RNA helicase DDX3X-like, transcript variant X9	------	K11594	map04622;map05203;map05161
LOC113807868	0.29	0.05	2.48	0.0312	uncharacterized LOC113807868	------	------	------
LOC113827714	14.05	5.04	1.31	0.0313	probable ATP-dependent RNA helicase DDX23, transcript variant X1	GO:0016787;GO:0003724;GO:0003676;GO:000552	K12858	map03040
LOC113820338	2.28	0	5.44	0.0314	-	GO:0019509;GO:0009086;GO:0005737;GO:0005634;GO:0010309;GO:000550	K08967	map00270
LOC113817246	0	0.73	-6.73	0.0316	uncharacterized LOC113817246, transcript variant X4	GO:000367	------	------
LOC113829323	6.04	8.54	-0.68	0.0316	cAMP-dependent protein kinase catalytic subunit 3-like	GO:0004674;GO:000552	K19584	------
LOC113800430	2.31	7.1	-1.72	0.0316	ATP-binding cassette sub-family A member 3-like, transcript variant X1	GO:0016021;GO:0042626;GO:0005272;GO:000552	K05643	map02010
LOC113813291	0.7	0.18	1.74	0.0316	XK-related protein 6-like	GO:001602	------	------
LOC113828961	3.48	4.69	-0.63	0.0317	transcription activator BRG1-like, transcript variant X4	GO:0043044;GO:0006355;GO:0016514;GO:0016787;GO:0042393;GO:0070615;GO:0004386;GO:000552	K11647	map05225;map04714
LOC113801171	1.76	3.23	-1.06	0.0317	Hermansky-Pudlak syndrome 1 protein homolog, transcript variant X2	GO:001619	K20193	------
LOC113806768	1035.03	1509.71	-0.71	0.0317	uncharacterized LOC113806768	------	------	------
LOC113822945	23.65	34.44	-0.74	0.0318	lipoyltransferase 1, mitochondrial-like	GO:0009249;GO:001674	K10105	map00785;map01240
LOC113808602	49.93	105.51	-1.23	0.0318	uncharacterized LOC113808602, transcript variant X1	GO:001602	------	------
LOC113804300	0.38	0.02	4.72	0.0319	monocarboxylate transporter 14-like	GO:0016021;GO:002285	K08186	------
LOC113816252	4.69	1.45	1.64	0.0321	probable RNA-binding protein 19	GO:000372	K14787	------
LOC113805748	0.24	0	6.55	0.0321	tonsoku-like protein, transcript variant X3	------	K09257	------
LOC113825867	0.68	2.34	-1.88	0.0322	myosin heavy chain, cardiac muscle isoform-like	------	------	------
LOC113819478	1.9	3.75	-1.09	0.0322	DNA-directed RNA polymerase, mitochondrial-like	GO:0032259;GO:0006351;GO:0008168;GO:0003899;GO:000367	K10908	------
LOC113816995	0	0.5	-6.62	0.0323	uncharacterized LOC113816995	------	------	------
LOC113824871	1.51	5.92	-2.03	0.0323	uncharacterized LOC113824871	------	------	------
LOC113810909	5.63	33.55	-2.64	0.0324	uncharacterized LOC113810909, transcript variant X2	------	------	------
LOC113828836	5.02	1.48	1.72	0.0324	uncharacterized LOC113828836, transcript variant X9	GO:001602	------	------
LOC113804631	0.06	0.46	-3.08	0.0325	uncharacterized LOC113804631	------	------	------
LOC113802448	0.01	0.3	-5.65	0.0325	zinc finger CCHC domain-containing protein 8 homolog, transcript variant X1	------	K13128	------
LOC113808615	4.59	8.82	-1.14	0.0325	MLX-interacting protein-like, transcript variant X2	GO:004698	K09113	map04932;map04931
LOC113828836	7.46	0.37	4.21	0.0325	uncharacterized LOC113828836, transcript variant X6	GO:001602	------	------
LOC113803453	17.64	27.63	-0.83	0.0326	GTPase-activating protein skywalker-like	GO:0031410;GO:0016020;GO:004520	K21841	------
LOC113814263	7.09	3.75	0.8	0.0326	2-(3-amino-3-carboxypropyl)histidine synthase subunit 1, transcript variant X2	GO:0017183;GO:0006915;GO:009056	K07561	------
LOC113825871	0.45	0	5.4	0.0326	myosin heavy chain, cardiac muscle isoform-like, transcript variant X2	------	------	------
LOC113811984	1.09	1.87	-0.91	0.0327	uncharacterized LOC113811984	------	------	------
LOC113829801	110.25	61.17	0.63	0.0327	sterol regulatory element-binding protein 1-like, transcript variant X1	GO:0016021;GO:004698	K07197	map04910;map04932;map04152;map04931
LOC113807598	2.55	1.16	0.98	0.033	uncharacterized LOC113807598, transcript variant X1	GO:0006420;GO:0004814;GO:000552	K24973	------
LOC113827959	0.3	1.09	-2.07	0.0331	uncharacterized LOC113827959, transcript variant X2	------	------	------
LOC113820875	0.11	0.02	2.41	0.0332	uncharacterized LOC113820875	------	K19529	------
LOC113824005	4.73	7.99	-0.89	0.0332	organic cation transporter protein-like, transcript variant X2	GO:0016021;GO:002285	K08209;K08202	map05231
LOC113818235	0.87	0.08	3.49	0.0333	uncharacterized LOC113818235, transcript variant X1	------	------	------
LOC113800332	4.14	1.48	1.35	0.0334	uncharacterized LOC113800332	------	------	------
LOC113823073	0	1.5	-6.6	0.0334	uncharacterized LOC113823073, transcript variant X3	------	------	------
LOC113820812	42.94	24.03	0.67	0.0334	prefoldin subunit 2-like	GO:0006457;GO:0005737;GO:0016272;GO:0044183;GO:005108	K09549	------
LOC113826174	0.86	0.02	5.18	0.0335	RNA cytidine acetyltransferase-like, transcript variant X2	GO:0051391;GO:0008033;GO:0000154;GO:0042274;GO:0006364;GO:0005730;GO:0008080;GO:000552	K14521	map03008
LOC113807488	0.21	0.01	4.22	0.0335	uncharacterized LOC113807488	GO:0016567;GO:0031146;GO:0031571;GO:0019005;GO:003033	K10308	------
LOC113820488	3.03	5.75	-1.11	0.0336	filaggrin-2-like, transcript variant X4	------	------	------
LOC113805687	4.25	5.81	-0.68	0.0336	molybdate-anion transporter-like, transcript variant X5	GO:0016021;GO:0005886;GO:001509	K24175	------
LOC113829320	0	0.38	-6.57	0.0337	tetratricopeptide repeat protein 5-like, transcript variant X1	------	K24928	------
LOC113818304	0.34	0.82	-1.38	0.0337	muscle M-line assembly protein unc-89-like, transcript variant X1	GO:0043984;GO:007248	K13163	------
LOC113830011	1.08	0.37	1.37	0.0337	F-actin-capping protein subunit beta, transcript variant X6	GO:0051016;GO:0030036;GO:0005737;GO:0008290;GO:000377	K10365	map04144
LOC113818646	0.53	1.33	-1.61	0.0338	acid phosphatase type 7-like, transcript variant X2	GO:0016021;GO:0046872;GO:0008146;GO:000399	K22390	------
LOC113815366	1.42	0.15	3.11	0.0338	carotenoid isomerooxygenase-like	GO:0004497;GO:0046872;GO:001670	K18048	------
LOC113826954	0.58	0.01	5.49	0.0339	probable ATP-dependent RNA helicase DDX56	GO:0016787;GO:0003724;GO:0003676;GO:000552	K14810	------
LOC113807044	4.26	7.36	-0.99	0.034	arf-GAP with SH3 domain, ANK repeat and PH domain-containing protein 1-like, transcript variant X2	GO:0043547;GO:0035556;GO:0005737;GO:0005096;GO:0003924;GO:0046872;GO:000552	K12488	map04666;map04144
LOC113805648	0.09	1.71	-4.45	0.034	-	GO:0033617;GO:0031305;GO:0005743;GO:001602	K18182	map04714
LOC113808470	4.34	1.81	1.05	0.0341	nucleoporin Nup43-like	------	K14305	map03013;map05014
LOC113820488	4.41	6	-0.61	0.0342	filaggrin-2-like, transcript variant X30	------	------	------
LOC113806994	3.86	0.29	3.61	0.0343	venom phosphodiesterase 2-like, transcript variant X3	GO:0016787;GO:0046872;GO:000367	K01513	map00770;map00230;map00760;map00240;map00500;map00740
LOC113805519	13.87	5.82	1	0.0344	protein toll-like	GO:0002224;GO:0006955;GO:0016021;GO:000488	K18809	map04624
LOC113817650	2.71	3.76	-0.67	0.0344	transcription factor 12-like, transcript variant X11	------	K15603	------
LOC113804575	21.46	28.55	-0.61	0.0346	rhomboid-related protein 2-like, transcript variant X1	GO:0016021;GO:0004252;GO:000550	K02857	------
LOC113809006	0.13	1.21	-3.39	0.0346	transmembrane emp24 domain-containing protein 7-like	GO:0007275;GO:001602	K20349	------
LOC113821854	0	0.28	-6.68	0.0347	kinesin-like protein KIF23, transcript variant X1	GO:0007018;GO:0005874;GO:0008017;GO:1990939;GO:000552	K17387	map05206
LOC113812814	83.49	132.93	-0.9	0.0348	phenoloxidase-activating factor 2-like	GO:000425	------	------
LOC113809383	1.89	0.77	1.15	0.0349	beta-mannosidase-like, transcript variant X3	GO:0005975;GO:0008152;GO:0005764;GO:0016021;GO:000456	K01192	map00511;map04142
LOC113814890	12.82	3.22	2.06	0.0351	ubiquitin-40S ribosomal protein S27a, transcript variant X4	GO:0006412;GO:0005840;GO:0003735;GO:004687	K02977	map04137;map05167;map05012;map05131;map05171;map04120;map03010;map05022
LOC113829262	20.98	5.99	1.81	0.0351	glutathione S-transferase Mu 3-like	GO:0006749;GO:000436	K00799	map05207;map00480;map05204;map00983;map00982;map00980;map05200;map05208;map05418;map05225;map04212;map01524
LOC113800231	0.27	0	6.54	0.0351	uncharacterized LOC113800231, transcript variant X3	GO:0008270;GO:000367	------	------
LOC113808617	0	0.17	-6.57	0.0351	echinoderm microtubule-associated protein-like 1, transcript variant X7	------	K18595	------
LOC113802496	2058.68	877.63	1.09	0.0352	phenoloxidase-activating factor 2-like	GO:000425	------	------
LOC113816278	9.36	19.47	-1.18	0.0352	GAS2-like protein 1	GO:0005856;GO:0008017;GO:000809	K24627	------
LOC113806632	0.7	0.28	1.13	0.0353	protein aveugle-like, transcript variant X3	------	------	------
LOC113825047	0.73	1.5	-1.23	0.0353	bifunctional heparan sulfate N-deacetylase/N-sulfotransferase-like	------	K02577	map00534
LOC113802083	0.45	1.12	-1.51	0.0354	uncharacterized LOC113802083	GO:001602	K20050	------
LOC113803739	1.33	2.21	-0.98	0.0354	uncharacterized LOC113803739, transcript variant X1	------	------	------
LOC113809836	3.09	7.05	-1.37	0.0354	notch-regulated ankyrin repeat-containing protein-like	------	------	------
LOC113815688	4.95	2.34	0.91	0.0355	fructose-2,6-bisphosphatase TIGAR-like	GO:001678	K14634	map05230;map00051
LOC113802681	10.59	14.97	-0.66	0.0356	neurogenic locus Notch protein-like	GO:0007219;GO:0050793;GO:0030154;GO:0007275;GO:0016021;GO:0005886;GO:0005634;GO:000550	K02599	map05206;map05165;map04919;map04658;map05200;map01522;map04361;map04330;map05224;map04320;map05020
LOC113806999	37.72	51.6	-0.63	0.0356	ras-related protein Rap-2c-like	GO:0032486;GO:0055038;GO:0003925;GO:000552	K07839	map04530
LOC113802666	9.88	3.37	1.36	0.0357	putative neutral sphingomyelinase, transcript variant X1	GO:0016021;GO:000476	K12351	map00600;map04071
LOC113816012	20.71	11.17	0.65	0.0357	DNA topoisomerase I, mitochondrial-like, transcript variant X1	GO:0006265;GO:0005694;GO:0003917;GO:000367	K03163	------
LOC113818945	0.98	0	5.52	0.0357	uncharacterized LOC113818945, transcript variant X2	GO:001602	------	------
LOC113800159	1.34	0.13	2.94	0.0361	tubulin--tyrosine ligase-like protein 12, transcript variant X1	GO:0006464;GO:000552	K16609	------
LOC113825974	0.45	1.07	-1.42	0.0362	uncharacterized aarF domain-containing protein kinase 2-like, transcript variant X1	GO:001630	K08869	------
LOC113822153	0.44	0	6.5	0.0362	probable 28S rRNA (cytosine-C(5))-methyltransferase, transcript variant X2	GO:0070475;GO:0001510;GO:0005730;GO:0008168;GO:000372	K15264	------
LOC113809816	0	0.23	-5.27	0.0363	prostaglandin E2 receptor EP4 subtype-like	GO:0016021;GO:000493	K04261	map05165;map05163;map04750;map05200;map04080;map04924
LOC113800279	6.96	1.2	2.64	0.0364	S-adenosylmethionine synthase-like	GO:0006556;GO:0006730;GO:0046872;GO:0005524;GO:000447	K00789	map00270;map01240
LOC113824241	0.02	0.6	-4.42	0.0366	activator of basal transcription 1-like	GO:0005730;GO:0003723;GO:000367	K14785	------
LOC113821998	66.62	39.49	0.6	0.0366	uncharacterized LOC113821998, transcript variant X1	GO:0005975;GO:0006486;GO:0032580;GO:000810	K00718	map00601;map00603
LOC113830446	9.18	40.25	-2.41	0.0366	uncharacterized LOC113830446	GO:001602	------	------
LOC113800862	0.11	0.66	-2.66	0.0367	innexin inx2-like, transcript variant X5	GO:0006811;GO:0005886;GO:0016021;GO:000592	K22037	------
LOC113828886	0.29	0.02	3.63	0.0367	uncharacterized LOC113828886	------	------	------
LOC113803739	0.22	0	6.48	0.0368	uncharacterized LOC113803739, transcript variant X2	------	------	------
LOC113818823	7.66	3.48	1.02	0.0369	RNA-binding protein cabeza-like, transcript variant X1	GO:0006355;GO:0005634;GO:0046872;GO:000372	K13098	map03015;map03040;map05202;map05014;map05022
LOC113802689	3.56	1.73	0.86	0.0369	nucleolar protein dao-5-like, transcript variant X3	GO:000563	------	------
LOC113819966	3	0.97	1.49	0.0369	exostosin-2-like	GO:0006486;GO:0015012;GO:0006024;GO:0016021;GO:0005789;GO:001502	K02367	map00534
LOC113812585	0.24	2.27	-3.53	0.037	DNA-directed RNA polymerase III subunit RPC4-like, transcript variant X2	GO:0006383;GO:0005666;GO:0003677;GO:0016887;GO:0003899;GO:000552	K03026	map03020;map04623
LOC113805670	2.21	0.58	1.9	0.037	uncharacterized LOC113805670	GO:0006886;GO:0017119;GO:000013	K20294	------
LOC113823061	14.21	7.99	0.66	0.037	poly(rC)-binding protein 1-like	GO:000372	K21444	------
LOC113813128	0.84	0.2	1.96	0.0371	torso-like protein, transcript variant X2	------	K12377	map04013
LOC113817904	3.52	1.83	0.73	0.0372	heterogeneous nuclear ribonucleoprotein U-like protein 1, transcript variant X3	GO:000563	K15047	map05164
LOC113821225	0.07	0.64	-3.52	0.0372	sedoheptulokinase-like	GO:0005975;GO:005027	K11214	------
LOC113829101	0.39	0.84	-1.28	0.0373	transcription factor p65-like, transcript variant X1	GO:0005737;GO:0003700;GO:000367	K09254	map04014;map05203;map05202;map04624
LOC113817105	6.32	9.21	-0.77	0.0374	adapter molecule Crk-like, transcript variant X1	------	K04438	map04666;map05206;map04510;map05163;map05200;map04015;map04010;map04012;map05135;map04810;map05131;map05220;map04910;map05170;map04062;map04935;map05100;map04722;map05211
LOC113802188	1.82	0.56	1.6	0.0374	bifunctional purine biosynthesis protein PURH-like	GO:0010035;GO:0021549;GO:0003360;GO:0031100;GO:0009116;GO:0009235;GO:0009259;GO:0046654;GO:0006189;GO:0046452;GO:0098761;GO:0021987;GO:0005829;GO:0005886;GO:0003937;GO:0004643;GO:004280	K00602	map01523;map00230;map00670
LOC113806268	240.65	141.81	0.6	0.0374	thioredoxin reductase 1, cytoplasmic-like	GO:0045454;GO:0005737;GO:0005739;GO:0050660;GO:0009055;GO:0015035;GO:000479	K22182	map05225;map00450;map05200
LOC113811248	2.97	6.2	-1.2	0.0375	annulin-like, transcript variant X1	GO:0018149;GO:0003810;GO:004687	K05619	------
LOC113801272	0.2	0	6.44	0.0375	serine/threonine-protein kinase Warts-like, transcript variant X2	GO:0035329;GO:0000278;GO:0004674;GO:0004698;GO:000552	K08791	map04214;map04392;map04390;map04391
LOC113804802	0.93	10.67	-3.88	0.0376	myotrophin-like	------	------	------
LOC113826565	1.34	1.91	-0.71	0.0377	insulin-like growth factor 2 mRNA-binding protein 1	GO:0051028;GO:0005634;GO:000372	K17391	map05206
LOC113828893	182.27	104.15	0.66	0.0377	probable 4-coumarate--CoA ligase 3	------	K01904	map00130
LOC113823712	75.87	42.15	0.72	0.0378	angiotensin-converting enzyme-like	GO:0016020;GO:0046872;GO:0004180;GO:0008237;GO:000824	K01283	map05142;map04614;map04924;map05171;map05415;map05410
LOC113802238	28.74	52.72	-1.07	0.0378	proline-rich receptor-like protein kinase PERK9	------	------	------
LOC113810395	0.19	0.7	-2.02	0.0378	uncharacterized LOC113810395	------	------	------
LOC113819898	1.33	5.4	-2.18	0.0383	proline-rich receptor-like protein kinase PERK2, transcript variant X1	GO:004529	K12821	map03040
LOC113810935	0.34	0.73	-1.22	0.0384	uncharacterized LOC113810935, transcript variant X2	------	K20641	------
LOC113825153	1.29	0.44	1.33	0.0384	protein POLR1D-like	------	------	------
LOC113820727	2.09	0.97	0.9	0.0385	DNA ligase 1-like	GO:000367	------	------
LOC113800184	12.08	3.06	1.84	0.0385	phenoloxidase-activating factor 3-like	GO:0004252;GO:000438	K01344	map04610
LOC113822376	0.54	0.05	3.35	0.0388	mitochondrial amidoxime reducing component 2-like	GO:0003824;GO:0030170;GO:003015	------	------
LOC113818372	0	0.64	-6.46	0.0388	uncharacterized LOC113818372, transcript variant X1	------	------	------
LOC113822446	0.63	0.04	4.48	0.0388	ADP-ribosylation factor-like	GO:000552	K07939;K07937	map05134;map05131;map05130;map05132;map04072;map04144;map05110
LOC113802843	49.54	75.35	-0.79	0.0389	bcl-2-like protein 1	GO:0006915;GO:004298	K04570	map05166;map04137;map05162;map04115;map05212;map04014;map05168;map04210;map04215;map05145;map05222;map05012;map04621;map05131;map05014;map05225;map05170;map05220;map04140;map05202;map05200;map05417;map04064;map04151;map04630;map01521;map05022;map01524
LOC113820495	1.08	6.7	-2.84	0.0389	mitochondrial import inner membrane translocase subunit Tim9-like, transcript variant X2	------	K17777	------
LOC113799927	0.2	0.9	-2.33	0.0389	uncharacterized LOC113799927	------	------	------
LOC113813244	5.89	0.65	2.85	0.0389	nucleoporin Nup37-like	GO:003108	K14302	map03013;map05014
LOC113812250	0.94	22.61	-4.29	0.039	uncharacterized LOC113812250	------	------	------
LOC113810861	0	1.25	-5.92	0.0391	prolow-density lipoprotein receptor-related protein 1-like	GO:0007155;GO:0005576;GO:0005886;GO:000554	------	------
LOC113822423	0.08	0.76	-3.53	0.0393	uncharacterized LOC113822423, transcript variant X3	------	------	------
LOC113812488	1.07	5.56	-2.64	0.0393	copine-8-like	------	K24523	------
LOC113801296	0.27	0	6.44	0.0393	multiple PDZ domain protein-like, transcript variant X9	------	K06095	map04530;map04391
LOC113813453	0.27	0.91	-1.83	0.0395	serine/arginine repetitive matrix protein 2-like	GO:0007283;GO:0097224;GO:003202	K23224	------
LOC113808183	0.62	1.28	-1.33	0.0395	uncharacterized LOC113808183	------	K22628;K24058	map04060
LOC113821845	7.45	4.28	0.65	0.0395	ATP-dependent RNA helicase DDX51-like	GO:0016787;GO:0003676;GO:0005524;GO:000438	K14807	------
LOC113809116	0.28	0.04	2.55	0.0396	myb-like protein P, transcript variant X7	------	K18728	------
LOC113801960	0.01	0.06	-3.12	0.0397	uncharacterized LOC113801960, transcript variant X18	------	------	------
LOC113803749	0.63	1.62	-1.7	0.0397	uncharacterized LOC113803749, transcript variant X5	------	------	------
LOC113810171	3.08	1.46	0.89	0.0397	uncharacterized LOC113810171	------	------	------
LOC113819079	0.42	0.08	2.37	0.0398	PC-esterase domain-containing protein 1A-like, transcript variant X3	------	------	------
LOC113822473	12.18	6.63	0.73	0.0399	transcriptional regulator ATRX homolog	GO:000367	------	------
LOC113828374	5.69	1.82	1.45	0.0399	glyceraldehyde-3-phosphate dehydrogenase, transcript variant X1	GO:0006006;GO:0006096;GO:0051287;GO:0004365;GO:005066	K00134	map00010;map05010;map05130;map05132;map05415;map04066
LOC113819450	1.18	2.44	-1.24	0.04	uncharacterized LOC113819450, transcript variant X1	GO:001602	------	------
LOC113811614	10.41	16.47	-0.85	0.04	uncharacterized LOC113811614	GO:0016020;GO:0005576;GO:0004252;GO:0005044;GO:0008061;GO:000823	K23489	map04361
LOC113818855	21.31	27.7	-0.59	0.0401	GTPase-activating protein CdGAPr-like	GO:000716	K20647	------
LOC113826286	12.8	29.24	-1.35	0.0401	uncharacterized protein DKFZp434B061-like, transcript variant X1	GO:0098542;GO:0005737;GO:000806	------	------
LOC113825375	28.88	9.52	1.55	0.0402	uncharacterized LOC113825375	------	------	------
LOC113810045	214.39	438.89	-1.1	0.0404	anti-lipopolysaccharide factor-like	------	------	------
LOC113812178	26.05	14.11	0.73	0.0404	mitochondrial import inner membrane translocase subunit Tim10-like, transcript variant X1	GO:0045039;GO:004271	K17778	------
LOC113824058	20.06	35.01	-0.94	0.0406	uncharacterized LOC113824058	GO:001602	------	------
LOC113806913	58.99	81.83	-0.62	0.0407	NPC intracellular cholesterol transporter 2 homolog a-like	GO:0032367;GO:000557	K13443	map04979;map04142
LOC113812040	3.35	0.75	2.01	0.0407	uncharacterized LOC113812040	------	------	------
LOC113821244	6.69	9.53	-0.76	0.0408	proton-coupled amino acid transporter-like protein CG1139, transcript variant X2	GO:001602	K14209	map04974
[truncated: 120 more rows]

## Sheet: Table S5
Table S5.DEGs in hepatopancreas responded to nitrite stress in tolerant family.
[truncated: 2,227 more rows]

## Sheet: Table S6
Table S6.DEGs in hepatopancreas between tolerant and sensitive families under nitrite stress.
[truncated: 2,038 more rows]
